# Supplementary material for: Bis(cyclo­hexyl­ammonium) tetra­bromido­cuprate(II)
Source: Acta Crystallogr Sect E Struct Rep Online. 2012 Mar 21;68(Pt 4):m448. doi: 10.1107/S1600536812011117 (PMC3343846; doi:10.1107/S1600536812011117)
Supplement: Supplementary file 1 [file e-68-0m448-sup1.cif]

##############################################################################
#                                                                            #
# This CIF contains the data in a paper accepted for publication in          #
# Acta Crystallographica Section E. It conforms to the requirements of       #
# Notes for Authors for Acta Crystallographica Section E, and has been       #
# peer reviewed under the auspices of the IUCr Commission on Journals.       #
#                                                                            #
# Full details of the Crystallographic Information File format               #
# are given in the paper "The Crystallographic Information File (CIF):       #
# a New Standard Archive File for Crystallography" by S. R. Hall, F. H.      #
# Allen and I. D. Brown [Acta Cryst. (1991), A47, 655-685].                  #
#                                                                            #
# The current version of the core CIF dictionary is obtainable from          #
# ftp://ftp.iucr.org/pub/cif_core.dic.                                       #
#                                                                            #
# Software is freely available for graphical display of the structure(s)     #
# in this CIF. For information consult the CIF software page                 #
# http://www.iucr.org/resources/cif/software.                                #
#                                                                            #
# This file may be used for bona fide research purposes within the           #
# scientific community so long as proper attribution is given to the journal # 
# article from which it was obtained.                                        #
#                                                                            #
##############################################################################
data_I
_audit_creation_method     SHELXL97
_chemical_name_systematic
;
Bis(cyclohexylammonium) tetrabromidocuprate(II)
;
_chemical_name_common     ?
_chemical_formula_moiety     '2(C6 H14 N +), Br4 Cu 2-'
_chemical_formula_sum     'C12 H28 Br4 Cu N2'
_chemical_formula_iupac     '(C6 H14 N)2 [Cu Br4]'
_chemical_formula_weight     583.51
_chemical_melting_point     ?
_symmetry_cell_setting     monoclinic
_symmetry_space_group_name_H-M     'P 21/c'
_symmetry_space_group_name_Hall     '-P 2ybc'
loop_
    _symmetry_equiv_pos_as_xyz
    'x, y, z'
    '-x, y+1/2, -z+1/2'
    '-x, -y, -z'
    'x, -y-1/2, z-1/2'
_cell_length_a     14.372(3)
_cell_length_b     7.6483(15)
_cell_length_c     9.1561(18)
_cell_angle_alpha     90.00
_cell_angle_beta     106.89(3)
_cell_angle_gamma     90.00
_cell_volume     963.0(3)
_cell_formula_units_Z     2
_cell_measurement_reflns_used     2203
_cell_measurement_theta_min     2.2882
_cell_measurement_theta_max     27.4739
_cell_measurement_temperature     293(2)
_exptl_crystal_description     block
_exptl_crystal_colour     sepia
_exptl_crystal_size_max     0.33
_exptl_crystal_size_mid     0.28
_exptl_crystal_size_min     0.20
_exptl_crystal_density_diffrn     2.012
_exptl_crystal_density_meas     ?
_exptl_crystal_density_method     'not measured'
_exptl_crystal_F_000     566
_exptl_absorpt_coefficient_mu     9.423
_exptl_absorpt_correction_type     multi-scan
_exptl_absorpt_process_details     '(CrystalClear; Rigaku, 2005)'
_exptl_absorpt_correction_T_min     0.056
_exptl_absorpt_correction_T_max     0.152
_exptl_special_details     ?
_diffrn_ambient_temperature     293(2)
_diffrn_radiation_type     MoK\a
_diffrn_radiation_wavelength     0.71073
_diffrn_radiation_source     'fine-focus sealed tube'
_diffrn_radiation_monochromator     graphite
_diffrn_measurement_device_type     'Rigaku SCXmini'
_diffrn_measurement_method     '\w scans'
_diffrn_detector_area_resol_mean     ?
_diffrn_reflns_number     9579
_diffrn_reflns_av_R_equivalents     0.0924
_diffrn_reflns_av_sigmaI/netI     0.0759
_diffrn_reflns_theta_min     3.05
_diffrn_reflns_theta_max     27.48
_diffrn_reflns_theta_full     27.48
_diffrn_measured_fraction_theta_max     0.997
_diffrn_measured_fraction_theta_full     0.997
_diffrn_reflns_limit_h_min     -18
_diffrn_reflns_limit_h_max     18
_diffrn_reflns_limit_k_min     -9
_diffrn_reflns_limit_k_max     9
_diffrn_reflns_limit_l_min     -11
_diffrn_reflns_limit_l_max     11
_diffrn_standards_number     2
_diffrn_standards_interval_count     150
_diffrn_standards_interval_time     ?
_diffrn_standards_decay_%     0
_refine_special_details     ?
_reflns_number_total     2199
_reflns_number_gt     1468
_reflns_threshold_expression     I>2\s(I)
_refine_ls_structure_factor_coef     Fsqd
_refine_ls_matrix_type     full
_refine_ls_R_factor_all     0.0807
_refine_ls_R_factor_gt     0.0469
_refine_ls_wR_factor_gt     0.0842
_refine_ls_wR_factor_ref     0.0948
_refine_ls_goodness_of_fit_ref     1.026
_refine_ls_restrained_S_all     1.026
_refine_ls_number_reflns     2199
_refine_ls_number_parameters     88
_refine_ls_number_restraints     0
_refine_ls_number_constraints     0
_refine_ls_hydrogen_treatment     constr
_refine_ls_weighting_scheme     calc
_refine_ls_weighting_details
                 'calc w=1/[\s^2^(Fo^2^)+(0.0240P)^2^] where P=(Fo^2^+2Fc^2^)/3'
_atom_sites_solution_hydrogens     geom
_atom_sites_solution_primary     direct
_atom_sites_solution_secondary     difmap
_refine_ls_shift/su_max     0.001
_refine_ls_shift/su_mean     0.000
_refine_diff_density_max     0.617
_refine_diff_density_min     -0.772
_refine_ls_extinction_method     none
_refine_ls_extinction_coef     ?
loop_
    _atom_type_symbol
    _atom_type_description
    _atom_type_scat_dispersion_real
    _atom_type_scat_dispersion_imag
    _atom_type_scat_source
    'C' 'C' 0.0033 0.0016
                         'International Tables Vol C Tables 4.2.6.8 and 6.1.1.4'
    'H' 'H' 0.0000 0.0000
                         'International Tables Vol C Tables 4.2.6.8 and 6.1.1.4'
    'N' 'N' 0.0061 0.0033
                         'International Tables Vol C Tables 4.2.6.8 and 6.1.1.4'
    'Cu' 'Cu' 0.3201 1.2651
                         'International Tables Vol C Tables 4.2.6.8 and 6.1.1.4'
    'Br' 'Br' -0.2901 2.4595
                         'International Tables Vol C Tables 4.2.6.8 and 6.1.1.4'
_computing_data_collection     'CrystalClear (Rigaku, 2005)'
_computing_cell_refinement     'CrystalClear (Rigaku, 2005)'
_computing_data_reduction     'CrystalClear (Rigaku, 2005)'
_computing_structure_solution     'SHELXS97 (Sheldrick, 2008)'
_computing_structure_refinement     'SHELXL97 (Sheldrick, 2008)'
_computing_molecular_graphics     'DIAMOND (Brandenburg, 1999)'
_computing_publication_material     'SHELXL97 (Sheldrick, 2008)'
loop_
    _atom_site_type_symbol
    _atom_site_label
    _atom_site_fract_x
    _atom_site_fract_y
    _atom_site_fract_z
    _atom_site_U_iso_or_equiv
    _atom_site_adp_type
    _atom_site_calc_flag
    _atom_site_refinement_flags
    _atom_site_occupancy
    _atom_site_symmetry_multiplicity
    _atom_site_disorder_assembly
    _atom_site_disorder_group
    Cu Cu1 0.0000 0.0000 1.0000 0.0342(2) Uani d S 1 2 . .
    Br Br2 0.17788(4) 0.00282(7) 1.09313(6) 0.03796(18) Uani d . 1 1 . .
    Br Br3 0.00212(4) 0.25662(7) 0.84636(6) 0.04466(19) Uani d . 1 1 . .
    N N1 0.1634(3) 0.9201(6) 0.4590(4) 0.0399(11) Uani d . 1 1 . .
    H H1E 0.1113 0.9760 0.4690 0.060 Uiso calc R 1 1 . .
    H H1C 0.1627 0.8100 0.4898 0.060 Uiso calc R 1 1 . .
    H H1D 0.1627 0.9216 0.3615 0.060 Uiso calc R 1 1 . .
    C C1 0.4344(4) 1.0010(7) 0.6360(6) 0.0484(16) Uani d . 1 1 . .
    H H1A 0.4396 1.1186 0.5994 0.058 Uiso calc R 1 1 . .
    H H1B 0.4905 0.9351 0.6282 0.058 Uiso calc R 1 1 . .
    C C2 0.4348(5) 1.0087(7) 0.8026(6) 0.0525(17) Uani d . 1 1 . .
    H H2A 0.4376 0.8909 0.8429 0.063 Uiso calc R 1 1 . .
    H H2B 0.4923 1.0709 0.8618 0.063 Uiso calc R 1 1 . .
    C C3 0.3442(4) 1.1006(8) 0.8188(6) 0.0497(16) Uani d . 1 1 . .
    H H3A 0.3442 1.0960 0.9247 0.060 Uiso calc R 1 1 . .
    H H3B 0.3459 1.2225 0.7906 0.060 Uiso calc R 1 1 . .
    C C4 0.2518(4) 1.0177(7) 0.7197(5) 0.0389(14) Uani d . 1 1 . .
    H H4A 0.1961 1.0857 0.7260 0.047 Uiso calc R 1 1 . .
    H H4B 0.2453 0.9006 0.7563 0.047 Uiso calc R 1 1 . .
    C C5 0.2537(4) 1.0092(6) 0.5542(5) 0.0309(12) Uani d . 1 1 . .
    H H5A 0.2542 1.1290 0.5166 0.037 Uiso calc R 1 1 . .
    C C6 0.3421(4) 0.9158(8) 0.5364(5) 0.0400(14) Uani d . 1 1 . .
    H H6A 0.3419 0.9197 0.4304 0.048 Uiso calc R 1 1 . .
    H H6B 0.3403 0.7941 0.5654 0.048 Uiso calc R 1 1 . .
loop_
    _atom_site_aniso_label
    _atom_site_aniso_U_11
    _atom_site_aniso_U_22
    _atom_site_aniso_U_33
    _atom_site_aniso_U_12
    _atom_site_aniso_U_13
    _atom_site_aniso_U_23
    Cu1 0.0304(6) 0.0312(5) 0.0383(5) -0.0027(4) 0.0055(4) 0.0048(4)
    Br2 0.0322(4) 0.0389(3) 0.0412(3) -0.0035(3) 0.0082(3) 0.0022(2)
    Br3 0.0428(4) 0.0384(3) 0.0463(3) -0.0101(3) 0.0026(3) 0.0103(3)
    N1 0.031(3) 0.046(3) 0.039(2) 0.005(2) 0.004(2) 0.006(2)
    C1 0.035(4) 0.066(4) 0.044(3) 0.004(3) 0.011(3) 0.008(3)
    C2 0.043(4) 0.066(4) 0.039(3) -0.001(3) -0.002(3) -0.001(3)
    C3 0.060(5) 0.052(4) 0.037(3) -0.008(3) 0.012(3) -0.015(3)
    C4 0.030(4) 0.048(4) 0.036(3) 0.004(3) 0.006(3) -0.004(3)
    C5 0.030(3) 0.029(3) 0.031(3) -0.001(3) 0.006(2) 0.001(2)
    C6 0.032(4) 0.058(4) 0.032(3) 0.002(3) 0.013(3) -0.005(3)
_geom_special_details     ?
loop_
    _geom_bond_atom_site_label_1
    _geom_bond_atom_site_label_2
    _geom_bond_site_symmetry_2
    _geom_bond_distance
    _geom_bond_publ_flag
    Cu1 Br3 3_557 2.4201(6) ?
    Cu1 Br3 . 2.4201(6) ?
    Cu1 Br2 . 2.4488(9) ?
    Cu1 Br2 3_557 2.4488(9) ?
    N1 C5 . 1.500(6) ?
    N1 H1E . 0.8900 ?
    N1 H1C . 0.8900 ?
    N1 H1D . 0.8900 ?
    C1 C6 . 1.521(7) ?
    C1 C2 . 1.525(6) ?
    C1 H1A . 0.9700 ?
    C1 H1B . 0.9700 ?
    C2 C3 . 1.525(7) ?
    C2 H2A . 0.9700 ?
    C2 H2B . 0.9700 ?
    C3 C4 . 1.513(7) ?
    C3 H3A . 0.9700 ?
    C3 H3B . 0.9700 ?
    C4 C5 . 1.525(6) ?
    C4 H4A . 0.9700 ?
    C4 H4B . 0.9700 ?
    C5 C6 . 1.507(7) ?
    C5 H5A . 0.9800 ?
    C6 H6A . 0.9700 ?
    C6 H6B . 0.9700 ?
loop_
    _geom_angle_atom_site_label_1
    _geom_angle_atom_site_label_2
    _geom_angle_atom_site_label_3
    _geom_angle_site_symmetry_1
    _geom_angle_site_symmetry_3
    _geom_angle
    _geom_angle_publ_flag
    Br3 Cu1 Br3 3_557 . 180.0 ?
    Br3 Cu1 Br2 3_557 . 89.59(3) ?
    Br3 Cu1 Br2 . . 90.41(3) ?
    Br3 Cu1 Br2 3_557 3_557 90.41(3) ?
    Br3 Cu1 Br2 . 3_557 89.59(3) ?
    Br2 Cu1 Br2 . 3_557 180.000(9) ?
    C5 N1 H1E . . 109.5 ?
    C5 N1 H1C . . 109.5 ?
    H1E N1 H1C . . 109.5 ?
    C5 N1 H1D . . 109.5 ?
    H1E N1 H1D . . 109.5 ?
    H1C N1 H1D . . 109.5 ?
    C6 C1 C2 . . 111.4(5) ?
    C6 C1 H1A . . 109.3 ?
    C2 C1 H1A . . 109.3 ?
    C6 C1 H1B . . 109.3 ?
    C2 C1 H1B . . 109.3 ?
    H1A C1 H1B . . 108.0 ?
    C3 C2 C1 . . 111.1(5) ?
    C3 C2 H2A . . 109.4 ?
    C1 C2 H2A . . 109.4 ?
    C3 C2 H2B . . 109.4 ?
    C1 C2 H2B . . 109.4 ?
    H2A C2 H2B . . 108.0 ?
    C4 C3 C2 . . 112.0(4) ?
    C4 C3 H3A . . 109.2 ?
    C2 C3 H3A . . 109.2 ?
    C4 C3 H3B . . 109.2 ?
    C2 C3 H3B . . 109.2 ?
    H3A C3 H3B . . 107.9 ?
    C3 C4 C5 . . 110.3(5) ?
    C3 C4 H4A . . 109.6 ?
    C5 C4 H4A . . 109.6 ?
    C3 C4 H4B . . 109.6 ?
    C5 C4 H4B . . 109.6 ?
    H4A C4 H4B . . 108.1 ?
    N1 C5 C6 . . 109.6(4) ?
    N1 C5 C4 . . 109.6(4) ?
    C6 C5 C4 . . 112.8(4) ?
    N1 C5 H5A . . 108.3 ?
    C6 C5 H5A . . 108.3 ?
    C4 C5 H5A . . 108.3 ?
    C5 C6 C1 . . 110.4(4) ?
    C5 C6 H6A . . 109.6 ?
    C1 C6 H6A . . 109.6 ?
    C5 C6 H6B . . 109.6 ?
    C1 C6 H6B . . 109.6 ?
    H6A C6 H6B . . 108.1 ?
loop_
    _geom_hbond_atom_site_label_D
    _geom_hbond_atom_site_label_H
    _geom_hbond_atom_site_label_A
    _geom_hbond_site_symmetry_A
    _geom_hbond_distance_DH
    _geom_hbond_distance_HA
    _geom_hbond_distance_DA
    _geom_hbond_angle_DHA
    _geom_hbond_publ_flag
    N1 H1D Br2 1_564 0.89 2.60 3.474(4) 165.9 yes
    N1 H1C Br2 4_565 0.89 2.56 3.445(4) 174.4 yes
    N1 H1E Br3 4_575 0.89 2.62 3.341(4) 138.3 yes
data_global
_journal_date_recd_electronic     2012-02-22
_journal_date_accepted     2012-03-14
_journal_name_full     'Acta Crystallographica, Section E'
_journal_year     2012
_journal_volume     68
_journal_issue      4
_journal_page_first     m448
_journal_page_last     m448
_journal_paper_category     QM
_journal_paper_doi     10.1107/S1600536812011117
_journal_coeditor_code     BH2418
_publ_contact_author_name     'Han, Meng Ting'
_publ_contact_author_address
;
Ordered Matter Science Research Center,
College of Chemistry and Chemical Engineering,
Southeast UniVersity,
Nanjing 211189,
People's Republic of China
;
_publ_contact_author_email     saltfish777@gmail.com
_publ_contact_author_fax     862552090626
_publ_contact_author_phone     862552090626
_publ_section_title
;
Bis(cyclohexylammonium) tetrabromidocuprate(II)
;
loop_
    _publ_author_name
    _publ_author_address
    "Han, Meng Ting"
;
Ordered Matter Science Research Center
College of Chemistry and Chemical Engineering
Southeast University
Nanjing 211189
People's Republic of China
;
