# Supplementary material for: Bis(cyclo­hexyl­ammonium) tetra­bromido­cuprate(II)
Source: Acta Crystallogr Sect E Struct Rep Online. 2012 Mar 21;68(Pt 4):m448. doi: 10.1107/S1600536812011117 (PMC3343846; doi:10.1107/S1600536812011117)
Supplement: Supplementary file 2 [file e-68-0m448-Isup2.hkl]

# 
# h,k,l, Fc-squared, Fo-squared, sigma(Fo-squared) and status flag 
# 
data_I
_shelx_title ' 1 in P2(1)/c' 
_shelx_refln_list_code          4 
_shelx_F_calc_maximum      236.20 
_exptl_crystal_F_000       566.00 
_reflns_d_resolution_high  0.7700 
 
loop_ 
 _symmetry_equiv_pos_as_xyz 
 'x, y, z' 
 '-x, y+1/2, -z+1/2' 
 '-x, -y, -z' 
 'x, -y-1/2, z-1/2' 
 
_cell_length_a    14.3717 
_cell_length_b     7.6483 
_cell_length_c     9.1561 
_cell_angle_alpha  90.000 
_cell_angle_beta  106.889 
_cell_angle_gamma  90.000 
 
_shelx_F_squared_multiplier     1.000 
 
loop_ 
 _refln_index_h 
 _refln_index_k 
 _refln_index_l 
 _refln_F_squared_calc 
 _refln_F_squared_meas 
 _refln_F_squared_sigma 
 _refln_observed_status 
   3   0   0     2555.06     2136.83    101.03 o 
   4   0   0    16567.18    14742.95    510.22 o 
   5   0   0    55792.25    55341.98   2378.46 o 
   6   0   0    48545.12    52326.38   2442.88 o 
   7   0   0    17260.52    20486.93    969.51 o 
   8   0   0     1175.75     1440.38    101.94 o 
   9   0   0     2477.97     3163.47    184.38 o 
  10   0   0     3284.06     4052.15    248.14 o 
  11   0   0    17255.94    23209.48   1437.72 o 
  12   0   0    13674.93    17449.05   1102.05 o 
  13   0   0      680.83      881.83    136.78 o 
  14   0   0       38.59      127.12     81.21 o 
  15   0   0      306.66      325.61    120.16 o 
  16   0   0     2529.36     2825.79    375.18 o 
  17   0   0     2185.06     2484.89    371.63 o 
   1   1   0       11.52       28.40      3.26 o 
   2   1   0      141.65      138.92     11.31 o 
   3   1   0        0.95       13.26      4.19 o 
   4   1   0      164.07      153.84      7.90 o 
   5   1   0      297.50      299.51     29.52 o 
   6   1   0       77.20      104.63     22.81 o 
   7   1   0        2.64       33.78     25.43 o 
   8   1   0       10.78       21.50     14.06 o 
   9   1   0       52.39      135.67     30.30 o 
  10   1   0       63.81      137.85     41.65 o 
  11   1   0       72.07       88.42     39.33 o 
  12   1   0       61.96      122.36     67.62 o 
  13   1   0       26.56       16.89     28.28 o 
  14   1   0       20.04       45.34     39.67 o 
  15   1   0        9.36       -5.10     42.60 o 
  16   1   0       19.34      -48.81     49.31 o 
  17   1   0       29.93      -12.22     49.62 o 
   0   2   0    22669.27    22167.10    790.44 o 
   1   2   0     2266.81     2359.66     46.68 o 
   2   2   0    22032.13    23809.47    458.60 o 
   3   2   0    31094.92    30550.04    676.27 o 
   4   2   0     3974.09     3878.17    147.59 o 
   5   2   0      892.60      904.20     36.73 o 
   6   2   0      167.85      143.85     19.54 o 
   7   2   0      507.40      574.38     64.21 o 
   8   2   0     9418.80    10113.81    548.02 o 
   9   2   0     5632.13     5481.12    303.35 o 
  10   2   0     1373.52     1267.89    104.60 o 
  11   2   0      966.27      852.00     97.20 o 
  12   2   0      610.36      620.66     77.98 o 
  13   2   0     1435.73     1552.30    126.87 o 
  14   2   0     2456.59     2410.28    173.66 o 
  15   2   0      870.41      941.95     95.94 o 
  16   2   0      147.96      225.99    100.82 o 
  17   2   0      141.60       74.72     61.93 o 
   1   3   0       21.33       15.63      8.51 o 
   2   3   0      182.01      172.83     14.03 o 
   3   3   0      100.43      117.53     10.98 o 
   4   3   0        4.26       15.29     13.58 o 
   5   3   0       54.07       97.25     23.15 o 
   6   3   0       35.63       80.49     18.52 o 
   7   3   0      203.77      277.23     40.05 o 
   8   3   0       97.45      150.75     30.46 o 
   9   3   0       55.39       70.37     30.98 o 
  10   3   0       56.68       43.33     27.38 o 
  11   3   0       36.39       87.79     54.74 o 
  12   3   0       20.90       -5.77     27.80 o 
  13   3   0       38.63      292.88    131.31 o 
  14   3   0       37.98       56.77     40.96 o 
  15   3   0       76.27       35.49     44.04 o 
  16   3   0       22.24       37.68     72.72 o 
  17   3   0        1.33      -52.88     76.40 o 
   0   4   0    43963.93    40279.99   2258.05 o 
   1   4   0    20437.00    19657.41    612.35 o 
   2   4   0     4326.79     4099.92    173.77 o 
   3   4   0      705.92      670.94     60.87 o 
   4   4   0    11175.80    11440.46    321.20 o 
   5   4   0    23537.35    24016.42    719.03 o 
   6   4   0    14163.82    13955.93    430.53 o 
   7   4   0     9326.04     9228.02    348.85 o 
   8   4   0      809.04      745.70     71.27 o 
   9   4   0      852.12      856.68     61.37 o 
  10   4   0     3830.39     3911.81    205.60 o 
  11   4   0     8546.65     7470.83    637.47 o 
  12   4   0     5165.20     5258.14    395.79 o 
  13   4   0      594.23      549.42    109.81 o 
  14   4   0       12.96       -9.13     50.15 o 
  15   4   0      195.76      255.05     89.10 o 
  16   4   0     1997.22     1846.60    344.55 o 
   1   5   0       20.18        8.58     10.66 o 
   2   5   0       14.54       37.64     14.20 o 
   3   5   0        1.67      -13.12     21.05 o 
   4   5   0        0.82       -5.74     13.39 o 
   5   5   0      102.34      127.95     49.27 o 
   6   5   0       12.65       34.89     35.76 o 
   7   5   0        6.05       37.25     36.34 o 
   8   5   0       78.52      159.65     44.50 o 
   9   5   0       43.33      106.93     48.07 o 
  10   5   0        4.43       40.49     44.21 o 
  11   5   0        3.64       19.70     42.92 o 
  12   5   0       33.54       64.33     55.06 o 
  13   5   0       48.21       43.75     62.29 o 
  14   5   0       31.93      118.32     73.14 o 
  15   5   0        0.42       -0.56     51.42 o 
   0   6   0      612.51      559.17     92.98 o 
   1   6   0       75.20      158.81     50.50 o 
   2   6   0     3211.83     3223.48    203.70 o 
   3   6   0     5956.42     5776.03    213.59 o 
   4   6   0      470.13      536.42     65.00 o 
   5   6   0      170.84      203.60     53.26 o 
   6   6   0       19.51       16.90     29.83 o 
   7   6   0      120.38      108.41     76.96 o 
   8   6   0     2304.87     2442.66    196.53 o 
   9   6   0     1660.39     1742.93    167.58 o 
  10   6   0       95.84      122.76     58.00 o 
  11   6   0      218.30      338.66     79.63 o 
  12   6   0       37.00       11.99     64.16 o 
  13   6   0      346.95      431.69    102.07 o 
  14   6   0      801.58      955.84    160.07 o 
   1   7   0       52.65       54.38     21.22 o 
   2   7   0       16.34       30.11     76.48 o 
   3   7   0       34.57       46.46     31.88 o 
   4   7   0      101.03      147.68     46.33 o 
   5   7   0       14.18      -19.86     34.23 o 
   6   7   0       41.10       70.09     46.51 o 
   7   7   0       14.71       53.07     46.95 o 
   8   7   0        0.53      -32.96     41.27 o 
   9   7   0        9.56      -48.13     53.08 o 
  10   7   0       88.06       73.09     56.60 o 
  11   7   0      128.56      209.34     80.13 o 
  12   7   0       19.52       26.35     52.53 o 
   0   8   0     6174.58     5643.12   1097.08 o 
   1   8   0     2724.83     2711.51    336.13 o 
   2   8   0      478.65      694.13    100.17 o 
   3   8   0      185.09      155.07     48.45 o 
   4   8   0     1439.00     1344.23    155.23 o 
   5   8   0     3351.92     3497.51    283.88 o 
   6   8   0     2500.55     2867.81    254.47 o 
   7   8   0     1252.09     1166.20    148.12 o 
   8   8   0      147.03       94.20     59.70 o 
   9   8   0      188.84      149.57     71.58 o 
  10   8   0      628.36      634.64    119.85 o 
   1   9   0       75.82      179.39    107.22 o 
   2   9   0       22.21      101.55     62.86 o 
   3   9   0        0.83       44.71     69.99 o 
   4   9   0        6.59      121.90    149.67 o 
   5   9   0        0.03       17.87     47.41 o 
   6   9   0        1.95      160.78    115.60 o 
   7   9   0       22.71       40.37    157.56 o 
 -18   1   1      580.92      695.82    137.71 o 
 -17   1   1      675.58      723.50    121.78 o 
 -16   1   1       91.99       82.61     55.90 o 
 -15   1   1      183.55      203.19     68.03 o 
 -14   1   1      160.51      278.18     60.45 o 
 -13   1   1      638.27      717.72     77.30 o 
 -12   1   1     1794.27     2391.87    151.79 o 
 -11   1   1     4963.31     4903.37    341.32 o 
 -10   1   1       25.00       20.06     22.81 o 
  -9   1   1     2205.00     1847.74    182.39 o 
  -8   1   1       13.00       27.74     14.84 o 
  -7   1   1     6440.90     6408.37    319.43 o 
  -6   1   1    18492.34    19192.64    511.71 o 
  -5   1   1     1014.55     1008.45     30.48 o 
  -4   1   1      551.72      602.41     26.84 o 
  -3   1   1     3219.26     3481.91    105.78 o 
  -2   1   1    15440.47    15044.46    233.43 o 
  -1   1   1    10305.21    10163.18    161.93 o 
   0   1   1     7297.86     7727.30     93.69 o 
   1   1   1     7640.92     7583.55    131.95 o 
   2   1   1     6313.04     6231.18     85.26 o 
   3   1   1      178.74      205.15      9.13 o 
   4   1   1     4119.45     4085.14     85.65 o 
   5   1   1    26395.27    29424.12    816.58 o 
   6   1   1     5385.74     5833.77    226.48 o 
   7   1   1      416.35      503.62     37.43 o 
   8   1   1     2497.38     2852.85    245.17 o 
   9   1   1      186.38      228.18     26.83 o 
  10   1   1     7423.65     8319.38    476.26 o 
  11   1   1     2555.13     3121.10    227.92 o 
  12   1   1      505.91      509.29     79.67 o 
  13   1   1      218.53      335.91     56.40 o 
  14   1   1      183.59      139.15     63.32 o 
  15   1   1      144.54      158.79     69.62 o 
  16   1   1     1107.67     1211.58    166.93 o 
  17   1   1      859.23      920.13    150.80 o 
 -17   2   1       44.79      146.97     65.52 o 
 -16   2   1       13.22       67.91     65.46 o 
 -15   2   1       12.47        0.48     30.55 o 
 -14   2   1        0.02       29.97     45.74 o 
 -13   2   1        2.98      -12.79     31.43 o 
 -12   2   1        3.51       31.12     31.24 o 
 -11   2   1      154.38      183.45     54.55 o 
 -10   2   1       96.08       70.31     22.86 o 
  -9   2   1       18.25       22.11     22.74 o 
  -8   2   1       14.53       62.13     27.42 o 
  -7   2   1      161.72      185.49     14.96 o 
  -6   2   1       45.51       65.61     18.11 o 
  -5   2   1     1796.15     1789.90     47.52 o 
  -4   2   1      125.49      121.70     17.72 o 
  -3   2   1       79.22      132.39     18.64 o 
  -2   2   1      255.50      276.11     28.53 o 
  -1   2   1      500.32      443.96     26.25 o 
   0   2   1      253.35      238.36     16.14 o 
   1   2   1     2249.88     2209.10     52.84 o 
   2   2   1      234.71      218.96     13.79 o 
   3   2   1       95.16       99.62      6.29 o 
   4   2   1      183.19      216.83     15.45 o 
   5   2   1      694.31      715.65     32.71 o 
   6   2   1       19.51       41.03     16.27 o 
   7   2   1      671.15      670.53     75.55 o 
   8   2   1       25.96       38.00     24.96 o 
   9   2   1       45.74       76.98     33.55 o 
  10   2   1       34.27       95.57     60.84 o 
  11   2   1       42.22       80.01     43.67 o 
  12   2   1       13.88       48.94     58.76 o 
  13   2   1       86.66       78.86     41.49 o 
  14   2   1       11.35       34.03     42.70 o 
  15   2   1       29.21       46.82     54.67 o 
  16   2   1        0.04       22.68     50.90 o 
 -17   3   1      767.74      912.81    199.44 o 
 -16   3   1      133.84      138.11     55.88 o 
 -15   3   1       25.78       12.01     38.31 o 
 -14   3   1       48.72       27.18     38.39 o 
 -13   3   1      925.62      981.40    111.76 o 
 -12   3   1     3072.29     3265.88    261.23 o 
 -11   3   1     4509.12     5180.30    465.39 o 
 -10   3   1      138.69      192.55     46.89 o 
  -9   3   1      775.24      840.92     60.06 o 
  -8   3   1       11.11       24.41     12.88 o 
  -7   3   1     7444.54     6648.98    441.80 o 
  -6   3   1    19239.01    18485.33    595.75 o 
  -5   3   1     1952.93     1847.60     84.27 o 
  -4   3   1       57.16       79.95     14.80 o 
  -3   3   1     1252.08     1307.40     46.74 o 
  -2   3   1     3870.60     3931.42    188.78 o 
  -1   3   1    14533.15    13193.61    664.50 o 
   0   3   1    12900.64    12681.21    457.93 o 
   1   3   1     3168.94     3272.50    102.22 o 
   2   3   1     1526.54     1568.87     55.93 o 
   3   3   1      240.15      358.27     41.59 o 
   4   3   1     2035.00     1948.96     72.92 o 
   5   3   1    19376.69    18892.83    542.37 o 
   6   3   1     5405.03     5730.70    191.64 o 
   7   3   1      172.81      201.95     27.25 o 
   8   3   1     1079.74     1049.12     62.36 o 
   9   3   1       50.56       75.96     29.12 o 
  10   3   1     4117.32     3617.85    311.15 o 
  11   3   1     2368.04     2022.00    194.96 o 
  12   3   1      469.78      494.32     68.92 o 
  13   3   1      152.35      283.29     57.42 o 
  14   3   1       88.83       77.68     45.40 o 
  15   3   1       67.99       29.85     57.88 o 
  16   3   1      643.64      573.45    154.75 o 
 -16   4   1        4.73       36.11     85.99 o 
 -15   4   1       17.07       52.75     55.51 o 
 -14   4   1        9.18      -39.65     39.65 o 
 -13   4   1       15.23       45.62     38.28 o 
 -12   4   1       10.36       -7.43     27.52 o 
 -11   4   1       47.47       69.03     33.99 o 
 -10   4   1       27.62       41.29     24.59 o 
  -9   4   1       40.67       17.63     30.01 o 
  -8   4   1       60.14       64.69     23.85 o 
  -7   4   1      263.24      278.29     24.98 o 
  -6   4   1       11.15        0.38     17.92 o 
  -5   4   1      215.23      232.36     26.13 o 
  -4   4   1        5.99       28.93     22.35 o 
  -3   4   1      218.82      247.91     36.15 o 
  -2   4   1       58.89       70.30     16.19 o 
  -1   4   1      528.07      506.87     66.57 o 
   0   4   1      350.50      387.80     42.39 o 
   1   4   1      103.88      135.38     13.47 o 
   2   4   1        9.04       -1.46      6.79 o 
   3   4   1       59.23       54.37     10.22 o 
   4   4   1      284.69      305.60     27.97 o 
   5   4   1      826.05      865.61     43.63 o 
   6   4   1       47.36       63.08     59.63 o 
   7   4   1        6.55       -8.10     27.34 o 
   8   4   1       88.04       84.20     23.68 o 
   9   4   1       97.05      142.57     38.02 o 
  10   4   1       93.41       54.44     28.68 o 
  11   4   1      255.38      342.46     87.09 o 
  12   4   1       42.73      -34.54     61.97 o 
  13   4   1        1.99       -1.03     47.09 o 
  14   4   1       17.07        5.01     53.62 o 
  15   4   1       12.86      -36.21     66.95 o 
 -15   5   1      186.46      231.51     80.60 o 
 -14   5   1      309.38      379.84    109.28 o 
 -13   5   1      104.48      246.28     76.69 o 
 -12   5   1     1086.72     1085.80    129.39 o 
 -11   5   1     1170.78     1118.39    133.33 o 
 -10   5   1       80.36      113.72     33.93 o 
  -9   5   1     1414.62     1367.43     89.78 o 
  -8   5   1      619.47      550.36     47.69 o 
  -7   5   1     1908.35     1837.30     81.78 o 
  -6   5   1     7107.32     6765.05    232.79 o 
  -5   5   1      300.03      363.33     29.10 o 
  -4   5   1      767.60      624.03     67.06 o 
  -3   5   1     1993.59     1858.55     83.34 o 
  -2   5   1      199.10      232.57     28.41 o 
  -1   5   1     5193.21     4895.90    247.57 o 
   0   5   1     5220.74     5178.51    163.34 o 
   1   5   1      459.31      479.04     28.44 o 
   2   5   1     1270.72     1259.84     83.65 o 
   3   5   1      608.28      638.35     46.52 o 
   4   5   1      403.53      468.56     43.76 o 
   5   5   1     7951.37     8148.01    319.98 o 
   6   5   1     2711.26     2748.65    168.18 o 
   7   5   1      144.78      163.11     45.05 o 
   8   5   1      652.26      600.94     77.42 o 
   9   5   1        0.87        2.40     40.49 o 
  10   5   1     1729.38     1827.92    190.57 o 
  11   5   1     1415.40     1397.37    163.60 o 
  12   5   1      312.54      461.31     98.23 o 
  13   5   1       65.57       19.40     51.93 o 
  14   5   1       27.73       67.32     69.64 o 
 -14   6   1        0.08      -15.89     48.33 o 
 -13   6   1        2.84       79.23     90.34 o 
 -12   6   1       15.49       90.30     63.13 o 
 -11   6   1       36.06       30.35     44.97 o 
 -10   6   1       65.81      107.51     49.96 o 
  -9   6   1       23.22       14.15     38.37 o 
  -8   6   1        4.32       50.50     64.78 o 
  -7   6   1        0.31       28.42     28.68 o 
  -6   6   1      224.90      206.75     30.09 o 
  -5   6   1      169.02      138.35     45.84 o 
  -4   6   1       59.33       56.85     23.25 o 
  -3   6   1       23.28       87.41     66.10 o 
  -2   6   1       16.66       50.06     28.24 o 
  -1   6   1       68.03      120.55     29.25 o 
   0   6   1      112.00      140.62     21.84 o 
   1   6   1      209.92      264.37     36.36 o 
   2   6   1      232.38      312.68     39.51 o 
   3   6   1      144.99      206.58     48.61 o 
   4   6   1        1.18       -3.93     19.79 o 
   5   6   1       39.86       47.86     28.12 o 
   6   6   1      301.95      364.14     60.86 o 
   7   6   1      177.55      259.36     63.21 o 
   8   6   1       93.64       46.52     44.82 o 
   9   6   1       24.39      -12.22     43.52 o 
  10   6   1       28.71       13.74     45.11 o 
  11   6   1       39.73       44.45     60.42 o 
  12   6   1       58.19      120.68     70.77 o 
  13   6   1       63.98      -55.01     67.33 o 
 -13   7   1      335.27      523.78    227.79 o 
 -12   7   1     1230.87     1370.84    175.11 o 
 -11   7   1     1397.47     1449.46    173.82 o 
 -10   7   1       93.87       53.56     66.96 o 
  -9   7   1       57.17      117.71     44.43 o 
  -8   7   1        5.28       56.98     54.42 o 
  -7   7   1     1877.85     1947.13    170.49 o 
  -6   7   1     4973.88     4977.53    297.27 o 
  -5   7   1      955.96      931.71     91.99 o 
  -4   7   1        7.45       47.65     31.60 o 
  -3   7   1      104.54       88.26     37.09 o 
  -2   7   1      648.23      624.28     50.24 o 
  -1   7   1     3312.42     3253.50    160.12 o 
   0   7   1     3494.20     3592.49    261.27 o 
   1   7   1      669.44      561.79     59.17 o 
   2   7   1      157.65      202.54     39.53 o 
   3   7   1       31.66        8.36     32.55 o 
   4   7   1      460.93      436.45     66.20 o 
   5   7   1     3603.89     3648.47    254.46 o 
   6   7   1     1594.17     1550.22    142.34 o 
   7   7   1        7.71       42.06     42.33 o 
   8   7   1      226.69      319.95     78.34 o 
   9   7   1       12.32      224.65     75.82 o 
  10   7   1      824.20      920.26    146.32 o 
  11   7   1      637.29      560.27    123.43 o 
  12   7   1      152.57      415.68    114.87 o 
 -10   8   1        0.07      -24.60     44.62 o 
  -9   8   1        2.13      -24.89     58.46 o 
  -8   8   1       65.69      132.87     58.76 o 
  -7   8   1       26.15      136.92     68.22 o 
  -6   8   1       11.90       18.23     42.07 o 
  -5   8   1        6.51       78.19     55.64 o 
  -4   8   1       37.37       89.23     48.78 o 
  -3   8   1       73.63       64.26     48.55 o 
  -2   8   1       98.28      135.65     51.60 o 
  -1   8   1        5.79       78.61     48.96 o 
   0   8   1       28.40      -27.74     27.74 o 
   1   8   1       78.05      167.87     43.39 o 
   2   8   1       22.17       53.84     34.02 o 
   3   8   1       71.02       22.90     32.93 o 
   4   8   1      267.85      241.30     59.60 o 
   5   8   1       53.93       74.81     51.55 o 
   6   8   1        6.55       -6.47     38.30 o 
   7   8   1       50.33       71.51     71.92 o 
   8   8   1       59.68      130.53     66.80 o 
   9   8   1      149.81       96.49     69.94 o 
  10   8   1       75.54     -132.00    185.70 o 
  -7   9   1      112.86      107.02     66.50 o 
  -6   9   1      556.51      520.05    112.65 o 
  -5   9   1       39.56       47.63     59.12 o 
  -4   9   1      206.85      299.50    137.16 o 
  -3   9   1      277.06      313.13     84.62 o 
  -2   9   1       34.98       91.33     60.87 o 
  -1   9   1      384.43      322.80     81.22 o 
   0   9   1      430.76      389.82    101.20 o 
   1   9   1       37.84       46.99     56.22 o 
   2   9   1      228.05      263.65     88.77 o 
   3   9   1       73.75       56.07     95.91 o 
   4   9   1       91.20      221.05    107.51 o 
   5   9   1      723.55      715.60    141.28 o 
   6   9   1      321.00      509.12    116.93 o 
 -18   0   2      544.73      635.42    171.16 o 
 -17   0   2      390.86      572.75    160.78 o 
 -16   0   2      409.30      588.97    146.46 o 
 -15   0   2     1375.60     1572.75    246.16 o 
 -14   0   2      316.51      446.76     75.12 o 
 -13   0   2     1204.32     1464.99    201.18 o 
 -12   0   2     3339.84     3548.54    380.79 o 
 -11   0   2       33.45       45.89     33.64 o 
 -10   0   2     2774.38     2686.29    473.87 o 
  -9   0   2     4533.28     3823.07    648.85 o 
  -8   0   2      102.91      156.42     30.52 o 
  -7   0   2     4297.04     3571.86    300.27 o 
  -6   0   2     9113.22     8721.90    329.37 o 
  -5   0   2       35.07       27.47     13.64 o 
  -4   0   2    15500.46    17202.98    471.23 o 
  -3   0   2     6721.25     6773.46    213.52 o 
  -2   0   2     1164.96     1187.69     32.50 o 
  -1   0   2    24674.19    25123.85    446.88 o 
   0   0   2     4354.07     4063.51    112.60 o 
   1   0   2     1955.69     2328.06    114.91 o 
   2   0   2    11031.59    11387.36    304.78 o 
   3   0   2        7.10      -10.26     14.38 o 
   4   0   2     5715.57     5550.51    556.65 o 
   5   0   2     3849.59     3525.71    376.68 o 
   6   0   2     1366.18     1520.16     75.30 o 
   7   0   2     1831.39     1688.48     95.09 o 
   8   0   2     1235.67      994.51    122.01 o 
   9   0   2      208.07      254.39     56.06 o 
  10   0   2     3313.96     3516.48    266.54 o 
  11   0   2     1873.45     1711.63    155.68 o 
  12   0   2       36.68      -16.00     75.38 o 
  13   0   2      685.90      604.87    241.19 o 
  14   0   2       34.17      120.24     93.99 o 
  15   0   2      770.77      728.02    180.61 o 
  16   0   2      496.91      574.36    161.34 o 
 -18   1   2      102.58      249.92    101.36 o 
 -17   1   2      263.46      315.59     82.37 o 
 -16   1   2      272.80      429.02     91.40 o 
 -15   1   2      444.28      687.80     88.12 o 
 -14   1   2      787.81      933.74     94.96 o 
 -13   1   2      585.60      726.00     71.33 o 
 -12   1   2     1043.77     1044.37    101.47 o 
 -11   1   2     2113.22     2005.10    232.50 o 
 -10   1   2     2170.46     1817.92    127.23 o 
  -9   1   2     3370.22     3072.80    199.91 o 
  -8   1   2     4571.81     4109.35    317.69 o 
  -7   1   2     2137.81     2048.01    188.37 o 
  -6   1   2     6300.68     6394.46    453.55 o 
  -5   1   2    10139.98     9981.85    257.23 o 
  -4   1   2     7275.79     7333.47    147.12 o 
  -3   1   2    13418.92    13485.51    187.22 o 
  -2   1   2    12573.91    12282.67    258.75 o 
  -1   1   2     5018.50     5234.13    111.32 o 
   0   1   2    12370.66    12884.69    230.46 o 
   1   1   2    13489.40    14245.90    252.65 o 
   2   1   2     9361.67     9270.96    318.80 o 
   3   1   2    13829.88    13779.41    278.00 o 
   4   1   2     7667.50     7654.55    169.13 o 
   5   1   2     3490.65     3265.71    168.68 o 
   6   1   2     6446.57     6450.27    181.47 o 
   7   1   2     4517.22     4349.58    183.70 o 
   8   1   2     3509.30     3503.73    226.39 o 
   9   1   2     3761.16     3854.97    273.09 o 
  10   1   2     2186.09     2364.25    180.86 o 
  11   1   2     1204.42     1218.28    105.96 o 
  12   1   2     1310.48     1351.50    111.66 o 
  13   1   2      842.81     1057.77    141.57 o 
  14   1   2      689.25      935.20    131.76 o 
  15   1   2      625.15      652.74    112.31 o 
  16   1   2      288.68      175.96     80.61 o 
 -18   2   2     1251.07     1512.08    230.10 o 
 -17   2   2     1271.61     1669.80    194.23 o 
 -16   2   2       15.56       35.92     40.43 o 
 -15   2   2       62.96      100.06     49.08 o 
 -14   2   2      197.51      272.61     56.19 o 
 -13   2   2     4304.84     3854.85    235.40 o 
 -12   2   2     7832.59     7661.82    427.28 o 
 -11   2   2     2115.44     2124.62    128.19 o 
 -10   2   2        6.19       26.14     13.28 o 
  -9   2   2        9.40       -7.82     12.94 o 
  -8   2   2     4879.96     4818.26    144.23 o 
  -7   2   2    15134.43    14547.45    409.92 o 
  -6   2   2    21124.01    20928.44    878.26 o 
  -5   2   2     4170.59     4117.40    229.98 o 
  -4   2   2      718.00      708.73     21.76 o 
  -3   2   2      325.15      344.21     19.12 o 
  -2   2   2    13593.70    13743.46    266.58 o 
  -1   2   2    45056.95    45039.10    985.42 o 
   0   2   2    14654.75    15101.29    259.76 o 
   1   2   2      279.98      253.85     14.71 o 
   2   2   2      514.97      564.57     15.78 o 
   3   2   2     4089.65     3918.11     94.45 o 
   4   2   2    15919.37    15612.38    331.21 o 
   5   2   2    11926.11    12149.69    401.40 o 
   6   2   2     4262.21     4406.70    178.27 o 
   7   2   2      129.08      179.93     30.97 o 
   8   2   2       12.10       20.47     22.24 o 
   9   2   2     1558.95     1627.42    151.35 o 
  10   2   2     5901.76     5947.07    534.53 o 
  11   2   2     3353.68     3236.07    224.03 o 
  12   2   2       30.21       47.24     41.71 o 
  13   2   2      228.00      176.15     53.40 o 
  14   2   2        6.67       27.22     45.23 o 
  15   2   2     1056.96     1225.96    160.95 o 
  16   2   2      756.68      973.57    206.73 o 
 -17   3   2      105.57       48.33     67.93 o 
 -16   3   2      262.47      284.00     71.41 o 
 -15   3   2      299.52      319.10     60.79 o 
 -14   3   2      282.00      321.59    102.36 o 
 -13   3   2     1195.36     1077.87     95.01 o 
 -12   3   2     1398.88     1352.47    118.66 o 
 -11   3   2      909.33      947.38    103.23 o 
 -10   3   2     1571.25     1643.58    113.79 o 
  -9   3   2     1590.26     1456.54     86.40 o 
  -8   3   2     2091.60     2080.73    102.56 o 
  -7   3   2     6674.83     6718.45    200.27 o 
  -6   3   2     4295.75     4278.76    126.61 o 
  -5   3   2     3585.86     3560.81    266.98 o 
  -4   3   2     5735.65     5502.22    289.64 o 
  -3   3   2     3849.81     3832.28    137.90 o 
  -2   3   2     5120.71     5504.64    138.29 o 
  -1   3   2    14339.02    14481.34    321.68 o 
   0   3   2     7809.59     7876.14    147.75 o 
   1   3   2     5754.40     5997.99    188.79 o 
   2   3   2     5837.51     5836.66    187.01 o 
   3   3   2     2955.29     2901.62     83.83 o 
   4   3   2     5284.59     5466.79    109.35 o 
   5   3   2     7873.15     7641.71    219.71 o 
   6   3   2     3503.75     3329.40    123.24 o 
   7   3   2     3291.49     3069.27    204.71 o 
   8   3   2     2511.17     2169.27    175.70 o 
   9   3   2     1083.58     1117.74    118.35 o 
  10   3   2     1497.13     1310.52    100.00 o 
  11   3   2     1985.62     1792.50    148.64 o 
  12   3   2      924.83      864.65    100.06 o 
  13   3   2      765.70      639.05    110.82 o 
  14   3   2      380.38      315.66     89.87 o 
  15   3   2      157.51      172.03     95.85 o 
 -16   4   2      158.68      131.24     94.92 o 
 -15   4   2      666.50      670.96    133.46 o 
 -14   4   2      139.32      174.28     48.43 o 
 -13   4   2      604.14      723.29    165.54 o 
 -12   4   2     1188.47     1217.62    117.65 o 
 -11   4   2        7.63       39.15     29.73 o 
 -10   4   2     1251.43     1307.94    126.93 o 
  -9   4   2     1692.95     1729.09    115.64 o 
  -8   4   2       93.81       74.37     22.43 o 
  -7   4   2     2352.45     2340.28    156.82 o 
  -6   4   2     2274.33     2240.76     81.39 o 
  -5   4   2      286.32      297.22     22.97 o 
  -4   4   2     4457.27     4125.76    264.03 o 
  -3   4   2     1433.88     1364.48     93.03 o 
  -2   4   2     1229.32     1148.61     43.88 o 
  -1   4   2     9989.23    10253.90    269.89 o 
   0   4   2      757.62      753.53     31.85 o 
   1   4   2     2416.32     2567.29     95.54 o 
   2   4   2     3559.67     3935.50    141.08 o 
   3   4   2       26.06       30.78     15.55 o 
   4   4   2     4186.74     4034.93    134.38 o 
   5   4   2     3326.18     3133.56    160.57 o 
   6   4   2      117.98       92.92     33.86 o 
   7   4   2     1610.58     1605.13    118.28 o 
   8   4   2      593.31      661.91     81.97 o 
   9   4   2      198.73      357.29     76.10 o 
  10   4   2     2510.06     2283.53    208.21 o 
  11   4   2     1262.06     1129.97    159.41 o 
  12   4   2       77.27      101.55     69.50 o 
  13   4   2      473.47      545.20    127.72 o 
  14   4   2       22.50       53.05     61.01 o 
  15   4   2      493.88      389.86    139.91 o 
 -16   5   2      105.52      188.25    154.94 o 
 -15   5   2      229.78      106.68     89.35 o 
 -14   5   2      383.37      481.26     94.84 o 
 -13   5   2      228.59      227.09     49.14 o 
 -12   5   2      205.12      249.58     47.94 o 
 -11   5   2      587.50      604.23     66.09 o 
 -10   5   2      948.04     1044.49     78.98 o 
  -9   5   2     1327.30     1471.60    158.32 o 
  -8   5   2     1399.19     1175.81    131.96 o 
  -7   5   2     1156.61     1062.81    119.07 o 
  -6   5   2     1483.17     1285.36     96.77 o 
  -5   5   2     1904.60     1861.67     77.53 o 
  -4   5   2     2680.90     2570.26    155.83 o 
  -3   5   2     3471.81     3309.52    252.53 o 
  -2   5   2     3843.95     3544.56    161.81 o 
  -1   5   2     1706.09     1710.14     65.42 o 
   0   5   2     2347.73     2402.42     77.98 o 
   1   5   2     3052.28     3362.40    141.29 o 
   2   5   2     3594.22     3942.28    170.02 o 
   3   5   2     3542.39     3866.79    162.74 o 
   4   5   2     2471.32     2407.05    102.50 o 
   5   5   2     1885.31     1884.23    124.00 o 
   6   5   2     1623.54     1631.73    122.25 o 
   7   5   2     1445.95     1376.15    119.00 o 
   8   5   2     1445.67     1537.68    140.41 o 
   9   5   2     1611.70     1695.04    166.02 o 
  10   5   2     1059.72     1293.92    159.43 o 
  11   5   2      455.38      665.69    123.85 o 
  12   5   2      406.94      332.41    133.18 o 
  13   5   2      347.10      276.18    107.28 o 
  14   5   2      397.77      339.83    108.99 o 
 -14   6   2      131.11      263.48    121.48 o 
 -13   6   2     1476.98     1656.08    186.48 o 
 -12   6   2     2138.15     2213.74    216.91 o 
 -11   6   2      601.38      672.90    110.44 o 
 -10   6   2       22.34       44.01     42.93 o 
  -9   6   2       14.52       70.81     44.90 o 
  -8   6   2     1760.15     1709.60    104.07 o 
  -7   6   2     4734.01     4468.69    354.08 o 
  -6   6   2     4076.99     4094.08    225.32 o 
  -5   6   2      657.19      660.50     64.40 o 
  -4   6   2       15.15        4.11     23.63 o 
  -3   6   2      196.69      195.30     33.79 o 
  -2   6   2     4020.52     3701.33    213.56 o 
  -1   6   2     9825.07     9035.79    310.84 o 
   0   6   2     2660.71     2585.03    124.08 o 
   1   6   2        0.07       10.59     21.62 o 
   2   6   2       86.47      132.99     34.49 o 
   3   6   2      952.63     1020.27     74.08 o 
   4   6   2     5237.74     5297.53    230.53 o 
   5   6   2     3807.90     4017.01    242.90 o 
   6   6   2      509.22      548.26     75.55 o 
   7   6   2      102.44      117.90     50.97 o 
   8   6   2        5.04       55.61     56.91 o 
   9   6   2      494.16      555.03     99.64 o 
  10   6   2     2131.46     2146.62    227.18 o 
  11   6   2     1067.07     1094.22    172.74 o 
  12   6   2        0.78       60.27     72.52 o 
  13   6   2      112.81      222.26    230.35 o 
 -13   7   2      133.71      334.89    125.09 o 
 -12   7   2      396.75      553.80    161.95 o 
 -11   7   2      492.78      480.24     92.66 o 
 -10   7   2      275.29      335.35     76.89 o 
  -9   7   2      339.17      454.80     74.55 o 
  -8   7   2      582.03      605.94    115.02 o 
  -7   7   2      491.83      660.16    101.54 o 
  -6   7   2     1012.37      896.43     66.08 o 
  -5   7   2     1400.95     1182.37     68.35 o 
  -4   7   2      839.31      717.44     68.84 o 
  -3   7   2      986.77      859.44     76.02 o 
  -2   7   2      831.19      724.95     53.88 o 
  -1   7   2     1068.82     1102.61     78.85 o 
   0   7   2     1793.54     1724.13    104.68 o 
   1   7   2     1463.76     1499.66    115.85 o 
   2   7   2      805.92      827.73     71.58 o 
   3   7   2     1058.09     1139.37     90.86 o 
   4   7   2      937.98      939.04     96.84 o 
   5   7   2      603.11      588.06     79.04 o 
   6   7   2     1058.66     1013.69    113.74 o 
   7   7   2      796.00      970.14    124.89 o 
   8   7   2      511.85      467.18     95.61 o 
   9   7   2      395.77      425.76     97.54 o 
  10   7   2      219.29      248.50    121.09 o 
  11   7   2      281.90      277.44    110.58 o 
 -11   8   2        1.14       48.33    163.98 o 
 -10   8   2      274.29      167.05     89.91 o 
  -9   8   2      359.47      353.23     77.78 o 
  -8   8   2       17.93       25.08     54.86 o 
  -7   8   2      359.81      360.82     68.77 o 
  -6   8   2      209.99      249.33     68.21 o 
  -5   8   2       37.12        9.86     36.85 o 
  -4   8   2      647.91      533.83     85.39 o 
  -3   8   2      273.96      256.11     60.29 o 
  -2   8   2      226.47      365.00     70.92 o 
  -1   8   2     1173.83     1095.86     91.28 o 
   0   8   2      109.45      150.61     46.38 o 
   1   8   2      286.89      313.59     54.41 o 
   2   8   2      579.33      566.38     71.11 o 
   3   8   2        2.81       47.03     48.28 o 
   4   8   2      843.26      787.85    104.65 o 
   5   8   2      513.87      564.51     86.20 o 
   6   8   2        6.33       50.20     50.11 o 
   7   8   2      166.59      123.64     62.06 o 
   8   8   2       76.03       96.20     64.77 o 
   9   8   2       56.16      241.19     83.61 o 
  -7   9   2      232.92      209.24     76.90 o 
  -6   9   2      144.45       33.90     72.43 o 
  -5   9   2       97.11      129.07     65.58 o 
  -4   9   2      245.94      217.76     69.17 o 
  -3   9   2      318.34      273.98     71.24 o 
  -2   9   2      455.47      481.19     92.70 o 
  -1   9   2      402.33      400.29     87.44 o 
   0   9   2      168.30      220.73     69.67 o 
   1   9   2      206.42      144.21     75.54 o 
   2   9   2      383.61      427.79     92.38 o 
   3   9   2      325.15      353.57     98.63 o 
   4   9   2      317.17      500.07    180.40 o 
   5   9   2      369.06      360.13    105.69 o 
 -18   1   3      615.87      729.62    194.30 o 
 -17   1   3       47.23       46.88     62.16 o 
 -16   1   3      125.87      123.25     50.19 o 
 -15   1   3      184.19      291.94     66.47 o 
 -14   1   3      874.46      915.14     73.33 o 
 -13   1   3     4310.45     4183.44    346.71 o 
 -12   1   3     1678.21     1669.63    142.92 o 
 -11   1   3       11.16       -7.29     21.55 o 
 -10   1   3      789.27      670.67     61.30 o 
  -9   1   3        3.64       57.54     22.11 o 
  -8   1   3     7588.55     7249.64    473.19 o 
  -7   1   3    15033.86    14743.84    385.72 o 
  -6   1   3     1703.62     1591.19     41.22 o 
  -5   1   3     1009.07     1053.87     29.86 o 
  -4   1   3     1330.84     1422.46     44.51 o 
  -3   1   3      992.75     1052.43     30.99 o 
  -2   1   3    29448.36    27860.96    625.41 o 
  -1   1   3    21454.19    21994.21    574.64 o 
   0   1   3       30.40       39.18      8.40 o 
   1   1   3     2484.63     2722.75     65.74 o 
   2   1   3      517.32      545.31     33.05 o 
   3   1   3     5109.95     4776.34    112.92 o 
   4   1   3    20882.86    20860.08    543.05 o 
   5   1   3     6220.53     6054.38    162.32 o 
   6   1   3      390.95      366.41     36.39 o 
   7   1   3     1034.62     1066.00     75.52 o 
   8   1   3       36.95       46.03     17.84 o 
   9   1   3     3650.21     3149.65    320.28 o 
  10   1   3     5489.84     5478.84    364.26 o 
  11   1   3      457.97      537.17     77.81 o 
  12   1   3      321.17      352.83     81.60 o 
  13   1   3      125.39      179.46     68.14 o 
  14   1   3      140.22      139.32     72.28 o 
  15   1   3     1061.22     1035.48    151.57 o 
 -18   2   3       11.09       41.94     99.97 o 
 -17   2   3       39.95      108.60     70.48 o 
 -16   2   3        7.85       45.99     54.26 o 
 -15   2   3       24.43      133.54     92.81 o 
 -14   2   3       11.05       -0.51     48.61 o 
 -13   2   3        0.94       17.35     22.95 o 
 -12   2   3       62.92       11.15     22.76 o 
 -11   2   3      103.53      128.10     33.71 o 
 -10   2   3       46.07       68.48     17.70 o 
  -9   2   3      158.09      177.29     35.43 o 
  -8   2   3        5.53        5.54     13.16 o 
  -7   2   3       15.46       13.64     14.31 o 
  -6   2   3      168.25      176.27     16.20 o 
  -5   2   3       98.88       79.31     10.22 o 
  -4   2   3      177.13      159.92     18.27 o 
  -3   2   3      372.98      374.65     17.63 o 
  -2   2   3        5.18        6.84      9.82 o 
  -1   2   3       40.73       56.95     11.94 o 
   0   2   3       41.30       53.62      8.27 o 
   1   2   3        7.79       11.41      8.68 o 
   2   2   3      142.71      132.72      9.46 o 
   3   2   3      227.47      228.36     13.48 o 
   4   2   3       23.65       63.78     16.48 o 
   5   2   3       10.94       21.43     17.99 o 
   6   2   3        2.61        5.09     10.18 o 
   7   2   3        2.44       33.28     33.62 o 
   8   2   3       10.12       89.41     51.32 o 
   9   2   3       19.87       26.36     40.10 o 
  10   2   3        6.49       32.46     36.26 o 
  11   2   3        5.07        7.12     31.58 o 
  12   2   3        0.16       16.73     40.41 o 
  13   2   3        5.97       45.12     46.73 o 
  14   2   3        0.31       62.64     78.49 o 
  15   2   3        1.45       86.33     91.87 o 
 -17   3   3       28.70       10.80     47.67 o 
 -16   3   3      233.53      307.88     80.38 o 
 -15   3   3      189.75      193.82     51.37 o 
 -14   3   3      379.14      353.72     59.02 o 
 -13   3   3     2277.87     2192.56    143.43 o 
 -12   3   3     1552.51     1497.70     97.82 o 
 -11   3   3       27.86       41.19     19.73 o 
 -10   3   3     1322.29     1216.40     68.71 o 
  -9   3   3       22.40       -2.71     15.51 o 
  -8   3   3     3245.99     3120.47    151.84 o 
  -7   3   3     7506.86     7175.88    428.57 o 
  -6   3   3     1801.53     1605.04    100.80 o 
  -5   3   3     1027.65     1044.42     63.18 o 
  -4   3   3     2115.88     2267.96     62.93 o 
  -3   3   3      882.50      904.32     36.28 o 
  -2   3   3     9836.25    10134.75    238.85 o 
  -1   3   3     8193.80     8164.96    222.00 o 
   0   3   3      266.23      308.92     20.76 o 
   1   3   3     2639.80     2596.91     81.49 o 
   2   3   3      733.24      738.66     35.78 o 
   3   3   3     2797.92     2791.13    110.45 o 
   4   3   3     8198.44     7895.18    264.70 o 
   5   3   3     2632.02     2462.05    154.31 o 
   6   3   3      181.23      157.60     26.38 o 
   7   3   3     1469.03     1451.65     82.48 o 
   8   3   3        1.51        0.54     23.07 o 
   9   3   3     2222.74     2356.32    145.90 o 
  10   3   3     2221.78     2138.34    147.65 o 
  11   3   3      145.00      125.18     70.14 o 
  12   3   3      288.33      195.11     80.32 o 
  13   3   3      225.41      123.18     95.10 o 
  14   3   3       82.42       60.10     79.93 o 
  15   3   3      614.51      604.85    186.41 o 
 -17   4   3        0.18       13.53     64.04 o 
 -16   4   3       22.96       33.45     75.03 o 
 -15   4   3       33.50      120.12     58.48 o 
 -14   4   3       39.87       60.77     34.91 o 
 -13   4   3       87.17       77.18     34.91 o 
 -12   4   3       12.47       22.90     24.49 o 
 -11   4   3        7.43       36.95     39.37 o 
 -10   4   3       86.08      101.72     22.96 o 
  -9   4   3       83.90      126.21     22.09 o 
  -8   4   3      111.83       89.72     37.49 o 
  -7   4   3      126.09      102.92     20.86 o 
  -6   4   3       55.91       77.33     15.94 o 
  -5   4   3       29.55       20.47     11.78 o 
  -4   4   3       72.42       62.67     13.82 o 
  -3   4   3       29.67       25.35     17.43 o 
  -2   4   3      115.86      139.22     14.61 o 
  -1   4   3      194.77      249.17     27.43 o 
   0   4   3       16.79       19.00     18.38 o 
   1   4   3       16.07       39.65     16.45 o 
   2   4   3        8.16        4.96     13.08 o 
   3   4   3       11.12       27.49     15.29 o 
   4   4   3       12.62       30.46     13.80 o 
   5   4   3       18.13       47.45     30.24 o 
   6   4   3        1.83        9.02     27.57 o 
   7   4   3        0.61       -0.07     37.12 o 
   8   4   3        0.30       32.49     45.58 o 
   9   4   3        4.98       79.91     52.00 o 
  10   4   3        2.66       -9.87     57.92 o 
  11   4   3        0.48      -31.44     67.94 o 
  12   4   3        3.94       -7.75     61.77 o 
  13   4   3        0.17      -77.09     77.09 o 
  14   4   3        0.52      -65.70     85.11 o 
 -16   5   3       78.59      211.99    111.17 o 
 -15   5   3       23.12       -8.55     64.52 o 
 -14   5   3      354.83      385.33     83.05 o 
 -13   5   3     1577.79     1649.70    159.43 o 
 -12   5   3     1673.98     1843.04    127.06 o 
 -11   5   3       49.55       72.05     31.68 o 
 -10   5   3      365.88      399.49     46.48 o 
  -9   5   3       62.97       85.41     41.86 o 
  -8   5   3     2227.32     2077.77    119.94 o 
  -7   5   3     5038.84     4809.83    192.31 o 
  -6   5   3     2601.75     2500.29    128.10 o 
  -5   5   3       62.97       92.77     22.02 o 
  -4   5   3      381.24      376.24     28.85 o 
  -3   5   3     1540.04     1596.66     67.91 o 
  -2   5   3     5948.01     6067.30    183.81 o 
  -1   5   3     5403.21     5573.34    284.81 o 
   0   5   3     1230.25     1286.03     65.49 o 
   1   5   3      316.20      396.77     71.16 o 
   2   5   3        1.55      -21.11     21.11 o 
   3   5   3     2946.77     2981.89    151.35 o 
   4   5   3     4964.20     4870.93    190.12 o 
   5   5   3     2548.94     2301.39    151.24 o 
   6   5   3       92.38       64.07     38.48 o 
   7   5   3      253.13      311.73     63.01 o 
   8   5   3      224.23      222.30     63.91 o 
   9   5   3     2215.00     2302.69    218.60 o 
  10   5   3     1597.28     1509.65    187.45 o 
  11   5   3      320.84      365.09    105.40 o 
  12   5   3        5.90      -13.30    101.04 o 
  13   5   3       12.32       -3.29     60.18 o 
 -14   6   3       48.14      -31.46     69.07 o 
 -13   6   3       97.43      434.34    258.55 o 
 -12   6   3      164.90      203.73     95.76 o 
 -11   6   3      161.20      205.99     82.94 o 
 -10   6   3       58.48       82.47     31.90 o 
  -9   6   3       28.57       92.32     33.22 o 
  -8   6   3      142.70      130.39     27.75 o 
  -7   6   3      266.75      293.65     33.77 o 
  -6   6   3      200.06      220.98     34.10 o 
  -5   6   3      229.60      288.76     34.96 o 
  -4   6   3       48.59       43.93     46.60 o 
  -3   6   3       46.69       67.47     20.02 o 
  -2   6   3      106.03      189.37     43.10 o 
  -1   6   3       92.83      118.01     28.51 o 
   0   6   3      183.25      222.08     33.60 o 
   1   6   3      101.52      165.40     38.04 o 
   2   6   3        6.46       -3.11     19.86 o 
   3   6   3        0.79      -34.68     35.33 o 
   4   6   3       35.95       29.59     32.16 o 
   5   6   3       20.82       43.95     38.53 o 
   6   6   3       18.81       45.73     37.01 o 
   7   6   3       11.82      -10.75     39.20 o 
   8   6   3        7.31       58.48     57.62 o 
   9   6   3        3.44       -9.94     51.44 o 
  10   6   3        1.93      -13.72     59.03 o 
  11   6   3        0.08       53.74     67.62 o 
  12   6   3        2.30       77.61     77.31 o 
 -13   7   3      400.73      461.85    133.17 o 
 -12   7   3      342.59      530.22    158.76 o 
 -11   7   3        9.29      -62.93     62.93 o 
 -10   7   3      377.48      432.86     71.87 o 
  -9   7   3       40.12       49.93     39.81 o 
  -8   7   3      333.65      351.03     46.29 o 
  -7   7   3     1233.38     1114.38     89.34 o 
  -6   7   3      403.77      394.42     44.05 o 
  -5   7   3      337.63      328.84     47.75 o 
  -4   7   3      640.44      590.65     53.63 o 
  -3   7   3       58.84       72.62     27.60 o 
  -2   7   3     1184.08     1083.00    110.99 o 
  -1   7   3     1074.69     1019.92     82.39 o 
   0   7   3       21.76      -18.65     24.65 o 
   1   7   3      615.18      647.65     70.04 o 
   2   7   3      190.90      227.07     41.47 o 
   3   7   3      292.06      398.13     51.40 o 
   4   7   3      890.63      861.99     95.60 o 
   5   7   3      418.76      441.90     76.26 o 
   6   7   3       58.02      126.02     62.11 o 
   7   7   3      475.77      423.84     88.11 o 
   8   7   3        2.72       29.01     50.70 o 
   9   7   3      360.62      531.27    112.34 o 
  10   7   3      288.35      283.66    100.79 o 
 -10   8   3       82.41      193.11    110.37 o 
  -9   8   3      154.57      151.04    154.16 o 
  -8   8   3       44.76       -3.31     41.13 o 
  -7   8   3        0.93      -49.81     49.81 o 
  -6   8   3       16.89       83.48     44.76 o 
  -5   8   3       33.22      -17.03     37.00 o 
  -4   8   3      128.40      105.54     56.96 o 
  -3   8   3      156.38      127.75     36.26 o 
  -2   8   3       25.23       36.73     37.35 o 
  -1   8   3        0.72       27.62     26.06 o 
   0   8   3        0.52      -16.06     32.49 o 
   1   8   3       10.47       71.70     39.21 o 
   2   8   3       61.56       22.52     36.08 o 
   3   8   3       85.35      138.57     90.83 o 
   4   8   3        1.25      -32.93     43.75 o 
   5   8   3        3.86       36.22     47.40 o 
   6   8   3        3.16       22.55     47.14 o 
   7   8   3        0.41      -32.55     53.54 o 
   8   8   3       17.85       16.69     52.81 o 
  -7   9   3      950.71     1260.28    242.97 o 
  -6   9   3      343.55      412.44    178.26 o 
  -5   9   3        0.20      -37.99     78.79 o 
  -4   9   3        6.89       46.21     45.65 o 
  -3   9   3      193.92      148.53     60.09 o 
  -2   9   3     1120.11     1127.96    140.94 o 
  -1   9   3      962.31     1066.50    137.58 o 
   0   9   3      110.66      132.96     66.82 o 
   1   9   3        2.31      122.49    112.30 o 
   2   9   3       16.55       23.83     45.26 o 
   3   9   3      362.34      326.64     75.64 o 
   4   9   3      937.38      964.00    131.68 o 
 -18   0   4      136.58      276.29    211.91 o 
 -17   0   4      144.61      240.70    186.35 o 
 -16   0   4      791.16      893.06    123.57 o 
 -15   0   4       34.32       70.33     48.25 o 
 -14   0   4      132.53      110.60     48.35 o 
 -13   0   4     1259.73     1325.49    127.99 o 
 -12   0   4      246.46      150.25     43.46 o 
 -11   0   4     3267.19     3933.62    314.79 o 
 -10   0   4     2930.88     3042.57    483.97 o 
  -9   0   4        1.48       -4.96     20.74 o 
  -8   0   4     2336.70     2525.56    234.51 o 
  -7   0   4     1147.58     1099.73     64.37 o 
  -6   0   4     1422.83     1489.59     55.96 o 
  -5   0   4     9667.94     9578.82    234.59 o 
  -4   0   4     2395.63     2528.88     61.94 o 
  -3   0   4     1230.43     1296.24     38.10 o 
  -2   0   4       40.52       85.48     12.22 o 
  -1   0   4     1120.01     1099.50     40.82 o 
   0   0   4     5367.79     5236.74    214.68 o 
   1   0   4    11449.39    11921.49    614.75 o 
   2   0   4      902.31      933.27     49.18 o 
   3   0   4     1202.57     1194.40     62.36 o 
   4   0   4      871.74      801.40     57.49 o 
   5   0   4     1069.38      938.43     90.26 o 
   6   0   4     5923.04     5275.06    984.17 o 
   7   0   4     4089.28     3964.58    416.07 o 
   8   0   4      190.80      227.41     48.66 o 
   9   0   4      483.72      533.48     96.31 o 
  10   0   4       18.16       38.64     63.29 o 
  11   0   4      580.85      570.62    134.60 o 
  12   0   4     1854.11     2016.15    307.74 o 
  13   0   4      325.65      307.62    126.18 o 
  14   0   4       66.51      117.06    102.58 o 
 -18   1   4      147.58      153.03    167.59 o 
 -17   1   4      122.52      124.31     94.27 o 
 -16   1   4      179.77      177.69     64.41 o 
 -15   1   4      275.18      418.75     64.03 o 
 -14   1   4      447.22      410.94     58.28 o 
 -13   1   4      768.56      714.78     95.42 o 
 -12   1   4      942.82      759.66     87.77 o 
 -11   1   4      860.62      781.69     53.31 o 
 -10   1   4     1016.27      919.40     76.72 o 
  -9   1   4     1335.81     1234.55     75.41 o 
  -8   1   4     1859.33     1913.10     59.85 o 
  -7   1   4     3042.22     2867.75     64.76 o 
  -6   1   4     3219.09     3147.02    124.00 o 
  -5   1   4     2273.79     2466.50     73.56 o 
  -4   1   4     2498.07     2514.15     68.13 o 
  -3   1   4     2998.17     3035.66     52.31 o 
  -2   1   4     3281.47     3432.66    101.11 o 
  -1   1   4     4297.09     4313.48    164.10 o 
   0   1   4     4182.46     4176.61    109.00 o 
   1   1   4     2559.13     2569.94     92.60 o 
   2   1   4     2208.55     2189.77    129.78 o 
   3   1   4     1714.97     1726.52     55.82 o 
   4   1   4     1695.12     1626.39     56.16 o 
   5   1   4     2171.49     2099.25     71.68 o 
   6   1   4     1540.92     1475.59     60.57 o 
   7   1   4      886.46      784.86     47.29 o 
   8   1   4      690.42      645.13     48.68 o 
   9   1   4      439.01      507.76     57.24 o 
  10   1   4      389.06      412.29     75.00 o 
  11   1   4      421.48      589.86     81.42 o 
  12   1   4      264.41      370.69     89.18 o 
  13   1   4      156.01      189.45     71.81 o 
  14   1   4       89.66       86.18     78.85 o 
 -18   2   4      491.68      611.99    179.04 o 
 -17   2   4       38.40       69.19     58.57 o 
 -16   2   4       26.36       61.92     51.30 o 
 -15   2   4      327.17      358.42     83.90 o 
 -14   2   4     2092.66     1795.49    218.37 o 
 -13   2   4     4819.38     4589.63    444.70 o 
 -12   2   4     2558.50     2483.95    193.09 o 
 -11   2   4        0.34      -10.59     15.44 o 
 -10   2   4       29.55       35.60     25.44 o 
  -9   2   4     3918.57     3467.02    215.46 o 
  -8   2   4    16547.81    15271.79    592.15 o 
  -7   2   4    12333.69    11379.70    484.22 o 
  -6   2   4     2368.52     2531.76    106.67 o 
  -5   2   4      180.46      188.51     17.97 o 
  -4   2   4     2599.35     2516.86     65.98 o 
  -3   2   4    19117.55    18557.96    442.38 o 
  -2   2   4    20851.56    20597.47    517.82 o 
  -1   2   4    18008.05    17524.26    434.90 o 
   0   2   4     1904.01     1981.97     60.83 o 
   1   2   4      543.70      552.35     27.13 o 
   2   2   4     5845.85     5809.95    149.23 o 
   3   2   4    20307.85    20317.69    561.52 o 
   4   2   4    19844.47    19290.76    556.98 o 
   5   2   4     3849.07     3800.67    120.01 o 
   6   2   4      308.16      284.20     32.60 o 
   7   2   4      593.11      737.35     65.78 o 
   8   2   4     6230.89     6212.03    313.24 o 
   9   2   4     7862.81     7936.34    416.17 o 
  10   2   4     3588.80     3804.34    345.11 o 
  11   2   4      751.17      851.65     97.71 o 
  12   2   4       30.43       80.94     49.64 o 
  13   2   4      467.52      421.30    139.78 o 
  14   2   4     1439.45     1364.15    232.03 o 
 -17   3   4      181.35      155.02     75.11 o 
 -16   3   4      261.46      290.02     83.31 o 
 -15   3   4      316.34      473.37     95.93 o 
 -14   3   4      302.32      363.11     74.84 o 
 -13   3   4      182.88      130.38     32.82 o 
 -12   3   4      303.04      260.96     29.92 o 
 -11   3   4      919.33      831.93     57.03 o 
 -10   3   4     1244.61     1062.82     53.57 o 
  -9   3   4     1430.14     1363.79     98.92 o 
  -8   3   4     1441.00     1366.33     82.04 o 
  -7   3   4      600.49      525.90     35.81 o 
  -6   3   4      949.92      912.24     34.89 o 
  -5   3   4     2847.47     2727.33    112.25 o 
  -4   3   4     2734.46     2622.97    133.36 o 
  -3   3   4     2698.06     2847.09     78.68 o 
  -2   3   4     2432.12     2463.83     83.00 o 
  -1   3   4     1097.30     1122.39     41.85 o 
   0   3   4     1152.87     1149.87     36.23 o 
   1   3   4     2383.87     2376.77     79.01 o 
   2   3   4     2046.60     1904.67     52.54 o 
   3   3   4     2387.04     2449.06     74.97 o 
   4   3   4     1594.00     1507.67     56.15 o 
   5   3   4      385.89      329.27     22.93 o 
   6   3   4      576.29      645.99     54.07 o 
   7   3   4      862.31      962.72     75.49 o 
   8   3   4      669.91      631.92     90.10 o 
   9   3   4      676.84      653.25     95.04 o 
  10   3   4      338.27      325.40     82.49 o 
  11   3   4       89.54       43.96     60.05 o 
  12   3   4      103.95      104.77     75.19 o 
  13   3   4      107.12      130.79     92.40 o 
  14   3   4      107.58      219.52    171.39 o 
 -17   4   4       63.42       42.71    104.50 o 
 -16   4   4      389.63      473.48    102.94 o 
 -15   4   4       55.78       -0.66     41.08 o 
 -14   4   4      350.46      479.89     86.30 o 
 -13   4   4      821.01      680.06     93.75 o 
 -12   4   4        0.90       -7.74     35.12 o 
 -11   4   4     1396.50     1199.46    107.00 o 
 -10   4   4     1824.57     1737.62     93.38 o 
  -9   4   4        9.28       69.41     27.78 o 
  -8   4   4     2860.51     2663.47    156.74 o 
  -7   4   4      558.58      542.83     44.50 o 
  -6   4   4     1270.50     1227.11     50.24 o 
  -5   4   4     4171.08     4207.81    136.45 o 
  -4   4   4     2319.23     2430.28     78.72 o 
  -3   4   4      331.66      326.78     36.17 o 
  -2   4   4     2186.45     2079.17     74.51 o 
  -1   4   4       70.06      103.39     12.52 o 
   0   4   4     3576.21     3496.60    129.31 o 
   1   4   4     5211.45     5173.84    186.85 o 
   2   4   4     1199.78     1131.94     59.38 o 
   3   4   4      851.85      903.63     60.85 o 
   4   4   4     1573.32     1468.33     70.58 o 
   5   4   4      782.99      909.45    109.08 o 
   6   4   4     3175.62     3065.93    209.11 o 
   7   4   4     1970.96     1986.53    168.12 o 
   8   4   4       12.52       82.23     65.67 o 
   9   4   4      396.60      432.78     88.67 o 
  10   4   4       50.94       44.69     57.29 o 
  11   4   4      427.63      602.86    120.80 o 
  12   4   4      948.66      663.30    135.81 o 
  13   4   4      209.18      227.31    112.96 o 
 -16   5   4       77.19      158.66     94.99 o 
 -15   5   4      118.51      226.95     77.43 o 
 -14   5   4      279.39      382.35     88.46 o 
 -13   5   4      538.08      555.29     86.55 o 
 -12   5   4      581.83      594.18     89.38 o 
 -11   5   4      452.15      416.27     53.23 o 
 -10   5   4      425.90      360.60     40.23 o 
  -9   5   4      490.64      362.37     44.71 o 
  -8   5   4      898.82      791.94     49.41 o 
  -7   5   4     1784.42     1829.34    146.95 o 
  -6   5   4     1427.81     1460.38     70.19 o 
  -5   5   4      842.85      847.48     54.26 o 
  -4   5   4      889.52      886.27     44.24 o 
  -3   5   4      962.06      986.89     46.33 o 
  -2   5   4     1515.59     1429.48     61.18 o 
  -1   5   4     1864.00     1852.94     92.77 o 
   0   5   4     1468.32     1462.90     74.32 o 
   1   5   4      951.87      878.27     55.76 o 
   2   5   4      740.18      736.41     56.43 o 
   3   5   4      480.21      459.28     47.87 o 
   4   5   4      767.36      793.81    109.80 o 
   5   5   4     1144.77     1210.38    110.43 o 
   6   5   4      569.21      589.53     88.28 o 
   7   5   4      299.12      401.21     76.52 o 
   8   5   4      192.45      263.47     73.54 o 
   9   5   4      139.10      162.96     77.79 o 
  10   5   4      205.25      194.11     85.30 o 
  11   5   4      203.19      424.38    121.19 o 
  12   5   4      110.33       59.37     68.64 o 
 -14   6   4      939.17     1125.45    193.41 o 
 -13   6   4     1640.32     1847.33    245.01 o 
 -12   6   4      475.78      533.32     91.62 o 
 -11   6   4        0.51       42.84     38.03 o 
 -10   6   4        0.06       30.76     46.60 o 
  -9   6   4     1012.43      891.98     63.04 o 
  -8   6   4     5816.34     5163.84    277.17 o 
  -7   6   4     3309.70     3266.74    202.38 o 
  -6   6   4      365.73      405.70     41.99 o 
  -5   6   4       25.58       34.23     24.25 o 
  -4   6   4      359.04      475.45     68.27 o 
  -3   6   4     4287.81     4384.98    199.28 o 
  -2   6   4     8185.20     8344.17    349.59 o 
  -1   6   4     4039.97     4391.21    207.31 o 
   0   6   4      280.63      382.13     44.27 o 
   1   6   4       53.80       92.31     28.02 o 
   2   6   4     1021.87     1141.44    110.81 o 
   3   6   4     5845.94     5944.59    268.87 o 
   4   6   4     6763.71     6532.77    385.69 o 
   5   6   4      971.11     1140.79    114.04 o 
   6   6   4       67.54       -8.32     39.33 o 
   7   6   4      166.39      216.27     67.94 o 
   8   6   4     1343.51     1437.95    171.02 o 
   9   6   4     2568.36     2547.62    271.74 o 
  10   6   4     1552.53     1634.59    232.83 o 
  11   6   4      227.84      111.95     86.34 o 
 -12   7   4      112.51      137.22     77.00 o 
 -11   7   4      171.17      101.74     66.87 o 
 -10   7   4      325.71      310.07     88.99 o 
  -9   7   4      396.89      416.22     84.99 o 
  -8   7   4      249.98      196.01     36.24 o 
  -7   7   4      167.03      173.53     33.79 o 
  -6   7   4      366.36      352.62     45.82 o 
  -5   7   4      524.14      612.70     58.73 o 
  -4   7   4      587.16      647.55     76.14 o 
  -3   7   4      509.65      572.27     62.37 o 
  -2   7   4      278.19      290.76     42.48 o 
  -1   7   4      357.69      475.10     85.74 o 
   0   7   4      400.09      405.01     53.60 o 
   1   7   4      369.98      370.68     56.64 o 
   2   7   4      478.65      524.24     55.58 o 
   3   7   4      419.36      514.10     87.28 o 
   4   7   4      159.33      286.83     64.99 o 
   5   7   4      117.05      231.76     66.55 o 
   6   7   4      192.91      290.30     72.86 o 
   7   7   4      183.60      207.24    139.30 o 
   8   7   4      178.12      107.10     67.41 o 
   9   7   4       78.68      -31.54     63.65 o 
 -10   8   4      255.83      342.20    140.36 o 
  -9   8   4        3.72       16.62     84.12 o 
  -8   8   4      461.26      546.20    149.03 o 
  -7   8   4      133.20      192.43    100.14 o 
  -6   8   4      153.34      121.99     46.28 o 
  -5   8   4      654.61      622.89     65.88 o 
  -4   8   4      234.51      297.15     52.69 o 
  -3   8   4       68.24       68.52     35.38 o 
  -2   8   4      319.98      379.46     53.93 o 
  -1   8   4       52.60       19.30     36.91 o 
   0   8   4      495.17      520.08     67.94 o 
   1   8   4      941.39      865.68     97.81 o 
   2   8   4      111.61      140.37     52.91 o 
   3   8   4      202.57      253.07     64.52 o 
   4   8   4      238.91      278.74     73.76 o 
   5   8   4       83.79      -10.47     46.40 o 
   6   8   4      527.33      509.30     98.63 o 
  -6   9   4      198.25      143.72    106.87 o 
  -5   9   4      156.42      153.88     98.79 o 
  -4   9   4      135.75      133.93     77.21 o 
  -3   9   4      215.94      155.96     82.96 o 
  -2   9   4      263.66      198.09     62.33 o 
  -1   9   4      166.02      183.67     87.41 o 
   0   9   4      190.83       77.36     60.71 o 
   1   9   4      155.91       98.09     49.81 o 
   2   9   4       75.39       58.94     47.51 o 
 -18   1   5       32.72       32.94     90.72 o 
 -17   1   5      242.54      144.21    104.15 o 
 -16   1   5      114.15      162.44     85.27 o 
 -15   1   5      506.07      512.01     81.86 o 
 -14   1   5     3743.44     3478.57    381.31 o 
 -13   1   5      830.79      794.70     80.22 o 
 -12   1   5       20.62       44.42     28.29 o 
 -11   1   5      559.06      559.32     57.68 o 
 -10   1   5       14.98       18.04     21.01 o 
  -9   1   5     3481.83     3313.77    132.46 o 
  -8   1   5     6704.57     6655.23    226.73 o 
  -7   1   5     3925.40     3903.87    129.25 o 
  -6   1   5     1025.88     1094.57     45.30 o 
  -5   1   5     1301.13     1382.84     51.37 o 
  -4   1   5      153.51      139.40     14.58 o 
  -3   1   5    16307.81    17049.23    379.10 o 
  -2   1   5    12575.67    12214.93    323.94 o 
  -1   1   5       20.28       38.49     14.54 o 
   0   1   5     1054.02      993.48     41.63 o 
   1   1   5      355.91      349.37     23.76 o 
   2   1   5     4738.11     4635.97    137.44 o 
   3   1   5     5551.05     5455.24    262.26 o 
   4   1   5     3667.97     3657.58    150.46 o 
   5   1   5        6.07       22.48     26.97 o 
   6   1   5      703.23      699.03     47.02 o 
   7   1   5        3.57       55.61     26.47 o 
   8   1   5     1366.95     1308.24    127.30 o 
   9   1   5     3962.21     3740.50    411.61 o 
  10   1   5      206.59      129.28     55.82 o 
  11   1   5      208.71      125.75     72.01 o 
  12   1   5      146.15      236.69     77.18 o 
  13   1   5      219.00       77.87     89.04 o 
 -18   2   5        2.28      -31.91     88.25 o 
 -17   2   5        1.34       56.42     76.40 o 
 -16   2   5       21.10       56.11     69.17 o 
 -15   2   5        1.02      -24.42     47.74 o 
 -14   2   5        7.15       46.08     33.03 o 
 -13   2   5       37.64       61.87     29.87 o 
 -12   2   5       23.56        5.11     20.54 o 
 -11   2   5        2.97       37.13     21.65 o 
 -10   2   5       79.67      114.81     25.23 o 
  -9   2   5       21.11        8.44     26.50 o 
  -8   2   5        9.95       57.68     38.23 o 
  -7   2   5      330.47      369.14     33.19 o 
  -6   2   5       10.45       -5.05     18.77 o 
  -5   2   5        6.29       30.10     21.39 o 
  -4   2   5      180.18      152.18     23.60 o 
  -3   2   5       41.19       69.42     13.07 o 
  -2   2   5       20.24       32.81     16.76 o 
  -1   2   5      305.59      298.27     23.22 o 
   0   2   5       38.24       10.25     14.99 o 
   1   2   5       88.27       92.35     16.39 o 
   2   2   5      103.50       93.38     16.43 o 
   3   2   5      163.51      199.30     27.68 o 
   4   2   5        6.75        9.51     15.24 o 
   5   2   5      161.70      151.65     21.16 o 
   6   2   5        1.84       40.91     22.01 o 
   7   2   5       51.19       88.41     30.94 o 
   8   2   5       39.15       38.33     31.53 o 
   9   2   5       25.15       63.47     35.74 o 
  10   2   5        0.55      -23.57     37.53 o 
  11   2   5       19.83      -17.55     47.56 o 
  12   2   5        3.09       56.74     72.44 o 
  13   2   5       30.68       24.82     73.55 o 
 -17   3   5      284.89      256.64     91.97 o 
 -16   3   5      139.12      126.77     72.20 o 
 -15   3   5      213.75      284.47     76.98 o 
 -14   3   5     1793.54     1792.70    183.43 o 
 -13   3   5      398.45      409.87     60.92 o 
 -12   3   5       70.82       74.77     32.26 o 
 -11   3   5      708.76      696.12     72.02 o 
 -10   3   5        2.06       21.62     23.28 o 
  -9   3   5     1483.49     1644.31    126.64 o 
  -8   3   5     3085.87     3343.03    147.73 o 
  -7   3   5     1819.82     1875.74     91.51 o 
  -6   3   5     1145.38     1063.81     56.06 o 
  -5   3   5     1211.53     1168.15     56.00 o 
  -4   3   5      194.87      187.34     16.83 o 
  -3   3   5     7606.95     7676.68    220.06 o 
  -2   3   5     5748.40     6037.64    176.03 o 
  -1   3   5       22.45       25.91     12.70 o 
   0   3   5     1286.96     1190.93     48.78 o 
   1   3   5      191.52      187.37     30.34 o 
   2   3   5     3306.56     3091.40     95.04 o 
   3   3   5     3354.09     3007.91     93.78 o 
   4   3   5     2027.07     1977.89     76.36 o 
   5   3   5       10.87        9.09     25.56 o 
   6   3   5      692.90      706.60     84.79 o 
   7   3   5       29.35       54.91     45.05 o 
   8   3   5     1360.60     1462.72    147.28 o 
   9   3   5     2732.81     2635.40    222.68 o 
  10   3   5      131.86      196.26     71.47 o 
  11   3   5      159.53      148.69     73.12 o 
  12   3   5      101.88      227.71    123.45 o 
 -16   4   5        1.01       26.31     59.48 o 
 -15   4   5       26.37      -23.19     48.63 o 
 -14   4   5      121.15      382.86     83.77 o 
 -13   4   5       40.88       78.12     49.83 o 
 -12   4   5       25.50       33.67     28.74 o 
 -11   4   5       40.09       82.26     31.65 o 
 -10   4   5       15.39       31.30     26.02 o 
  -9   4   5      250.66      209.03     38.20 o 
  -8   4   5      230.84      241.08     41.13 o 
  -7   4   5       20.87       37.43     22.68 o 
  -6   4   5      135.94      170.42     21.70 o 
  -5   4   5       89.99      133.04     18.54 o 
  -4   4   5       14.06       50.39     15.10 o 
  -3   4   5      335.77      327.05     22.94 o 
  -2   4   5      409.37      399.60     26.66 o 
  -1   4   5       38.87       35.06     19.99 o 
   0   4   5       60.18      157.28     47.43 o 
   1   4   5       11.11        7.23     18.09 o 
   2   4   5       48.83      188.91     65.89 o 
   3   4   5      416.20      409.51     37.86 o 
   4   4   5       84.94      102.34     24.35 o 
   5   4   5       12.62      138.68     50.64 o 
   6   4   5       65.96       15.42     44.83 o 
   7   4   5        4.09       56.91     47.56 o 
   8   4   5        4.75      -29.92     46.18 o 
   9   4   5      103.21      209.57     75.53 o 
  10   4   5       45.41      155.72     71.25 o 
  11   4   5        8.84       -3.03     55.73 o 
  12   4   5        4.06        8.74     65.49 o 
 -15   5   5      350.66      369.01    124.68 o 
 -14   5   5     1350.13     1349.35    180.72 o 
 -13   5   5      560.29      470.89     83.93 o 
 -12   5   5       32.01       56.10     43.38 o 
 -11   5   5       56.95       42.26     45.06 o 
 -10   5   5      175.97      187.09     50.31 o 
  -9   5   5     1579.48     1559.33    107.23 o 
  -8   5   5     2530.67     2549.05    145.39 o 
  -7   5   5     1690.83     1738.05    105.04 o 
  -6   5   5       89.03      130.07     46.56 o 
  -5   5   5      114.69      122.44     27.10 o 
  -4   5   5      668.54      667.92     40.44 o 
  -3   5   5     5216.03     5092.13    230.88 o 
  -2   5   5     3655.44     3851.84    210.03 o 
  -1   5   5       27.29       19.41     31.61 o 
   0   5   5      291.26      298.57     38.18 o 
   1   5   5        2.82       11.95     21.85 o 
   2   5   5     2393.87     2249.43    113.81 o 
   3   5   5     2301.32     2243.95    117.65 o 
   4   5   5     1113.08     1100.92    109.94 o 
   5   5   5        3.86        5.45     44.81 o 
   6   5   5      312.32      485.75     87.72 o 
   7   5   5       43.27       79.90     54.22 o 
   8   5   5      925.54      877.80    132.11 o 
   9   5   5     1438.16     1377.73    184.06 o 
  10   5   5       32.53      -53.95     68.34 o 
  11   5   5      142.18      309.70    106.71 o 
 -14   6   5        1.01      -69.78     69.78 o 
 -13   6   5        0.39      -39.54     45.39 o 
 -12   6   5       36.67       -6.07     57.30 o 
 -11   6   5      104.00      252.56     58.70 o 
 -10   6   5       59.25       49.09     42.85 o 
  -9   6   5       23.06      -14.66     33.82 o 
  -8   6   5       38.29       57.53     32.68 o 
  -7   6   5       14.22       59.45     31.23 o 
  -6   6   5       40.05       78.04     30.56 o 
  -5   6   5      137.63      186.20     33.47 o 
  -4   6   5      132.00      244.08     54.76 o 
  -3   6   5       89.84      124.37     35.19 o 
  -2   6   5        9.41       33.17     25.75 o 
  -1   6   5       10.81        2.44     22.96 o 
   0   6   5      132.15      170.78     35.68 o 
   1   6   5      175.18      222.67     38.31 o 
   2   6   5       35.74       43.45     43.69 o 
   3   6   5       33.40      117.62     67.48 o 
   4   6   5       51.87      114.24     53.23 o 
   5   6   5       13.39       14.15     43.76 o 
   6   6   5       32.74       86.76     55.98 o 
   7   6   5       48.59       34.24     50.41 o 
   8   6   5       50.31      -18.32     57.36 o 
   9   6   5       25.81       70.58     69.89 o 
 -12   7   5       22.68      -40.44    134.91 o 
 -11   7   5      206.45      173.78    101.33 o 
 -10   7   5       10.78      -76.76     76.76 o 
  -9   7   5      218.68      316.39    103.53 o 
  -8   7   5      424.36      323.72     64.53 o 
  -7   7   5      194.36      193.86     53.37 o 
  -6   7   5      250.97      265.45     59.92 o 
  -5   7   5      376.88      387.97     54.33 o 
  -4   7   5       22.99       16.50     28.48 o 
  -3   7   5     1318.46     1429.29    109.90 o 
  -2   7   5      728.19      754.99     71.50 o 
  -1   7   5       33.32       26.74     27.32 o 
   0   7   5      278.34      300.94     49.96 o 
   1   7   5       36.10       16.48     28.93 o 
   2   7   5      615.14      589.85     81.93 o 
   3   7   5      746.50      731.85     95.94 o 
   4   7   5      283.35      306.63     69.35 o 
   5   7   5        9.57      144.10     62.20 o 
   6   7   5      120.54      132.96     63.32 o 
   7   7   5       10.41      -58.35     60.28 o 
  -9   8   5       55.59      247.91    118.57 o 
  -8   8   5       74.05       91.22     90.03 o 
  -7   8   5      204.99      429.15    186.79 o 
  -6   8   5      114.27       53.21     46.42 o 
  -5   8   5       37.91       26.05     41.40 o 
  -4   8   5       41.73       35.63     46.47 o 
  -3   8   5       24.63       55.24     47.09 o 
  -2   8   5      178.22      179.86     48.45 o 
  -1   8   5      247.78      268.79     55.25 o 
   0   8   5       31.72       32.07     42.68 o 
   1   8   5       24.21      126.83     53.13 o 
   2   8   5       74.05       53.30     45.78 o 
   3   8   5       24.26        0.51     39.31 o 
   4   8   5       45.56       75.06     55.75 o 
   5   8   5      101.06      142.26     66.34 o 
  -2   9   5      549.02      690.41    219.35 o 
 -18   0   6      120.97      144.29    155.62 o 
 -17   0   6        2.29       48.53    100.94 o 
 -16   0   6      383.42      361.67    156.91 o 
 -15   0   6     1887.96     1976.80    256.66 o 
 -14   0   6     3118.32     2707.93    311.90 o 
 -13   0   6     1818.29     1403.43    479.14 o 
 -12   0   6       23.33        2.27     43.01 o 
 -11   0   6      164.51      164.78     61.25 o 
 -10   0   6     3246.12     3125.38    283.09 o 
  -9   0   6    15240.66    15441.23   1057.12 o 
  -8   0   6     6637.99     6519.59    432.45 o 
  -7   0   6      920.21      977.25    102.32 o 
  -6   0   6      726.18      735.76     85.10 o 
  -5   0   6     2762.93     2807.81    187.72 o 
  -4   0   6    15132.12    14357.93    463.75 o 
  -3   0   6    14285.25    13908.35    486.89 o 
  -2   0   6    10916.42    11479.68    440.34 o 
  -1   0   6      885.71      948.32     54.08 o 
   0   0   6      680.44      699.30     50.32 o 
   1   0   6     3656.81     3613.29    163.75 o 
   2   0   6    16335.86    16957.46    774.06 o 
   3   0   6    17729.72    18371.00    894.57 o 
   4   0   6     1115.69     1211.82     95.49 o 
   5   0   6      115.19       90.52     34.12 o 
   6   0   6      505.08      461.50     55.54 o 
   7   0   6     5117.00     4747.59   1127.66 o 
   8   0   6     5884.56     5218.03    319.31 o 
   9   0   6     2465.27     2573.54    350.54 o 
  10   0   6      380.44      457.52    127.47 o 
  11   0   6       14.98       38.45     81.89 o 
  12   0   6      323.80      298.84    134.84 o 
 -18   1   6        3.77       23.61    117.60 o 
 -17   1   6        5.33       38.15     69.33 o 
 -16   1   6       26.23       -0.99     39.70 o 
 -15   1   6        6.88       36.42     45.19 o 
 -14   1   6       41.64       28.58     40.26 o 
 -13   1   6      139.83      206.18     88.35 o 
 -12   1   6       65.41      170.91     47.94 o 
 -11   1   6      117.54      161.85     44.82 o 
 -10   1   6      169.11      193.08     29.61 o 
  -9   1   6       48.18       91.27     20.46 o 
  -8   1   6      446.33      372.74     27.16 o 
  -7   1   6      581.82      634.95     36.62 o 
  -6   1   6      243.41      236.97     20.70 o 
  -5   1   6      630.60      571.88     31.39 o 
  -4   1   6      596.11      551.18     31.42 o 
  -3   1   6      247.65      244.22     17.34 o 
  -2   1   6      893.81      932.40     44.21 o 
  -1   1   6      963.23      910.82     37.37 o 
   0   1   6      647.38      558.36     35.23 o 
   1   1   6     1098.56     1088.26     71.60 o 
   2   1   6      538.09      581.04     74.05 o 
   3   1   6      354.90      361.96     30.80 o 
   4   1   6      909.25      876.12     51.75 o 
   5   1   6      573.76      538.34     42.94 o 
   6   1   6      437.33      431.69     40.99 o 
   7   1   6      570.61      502.53     45.78 o 
   8   1   6      317.89      338.47     52.93 o 
   9   1   6      189.84      201.07     50.20 o 
  10   1   6      271.02      270.86     77.08 o 
  11   1   6      174.24      110.82     80.16 o 
  12   1   6      150.13      129.81     93.35 o 
 -17   2   6      453.20      532.28    140.10 o 
 -16   2   6       74.15      153.20     89.63 o 
 -15   2   6       75.32      -14.57     39.09 o 
 -14   2   6      298.89      372.85     71.90 o 
 -13   2   6        4.74       18.70     30.57 o 
 -12   2   6     2129.98     1880.22    179.64 o 
 -11   2   6     2010.01     1887.50    160.47 o 
 -10   2   6       84.12      101.29     25.86 o 
  -9   2   6     2034.44     1997.33     97.42 o 
  -8   2   6       13.58       31.71     19.58 o 
  -7   2   6     2459.83     2602.44    110.13 o 
  -6   2   6     4183.96     4341.62    157.78 o 
  -5   2   6     2017.80     1894.51     87.97 o 
  -4   2   6      299.47      291.75     36.65 o 
  -3   2   6      218.29      254.47     18.65 o 
  -2   2   6        9.49       20.51     14.30 o 
  -1   2   6     4276.13     4575.63    271.96 o 
   0   2   6     5449.06     5564.73    191.33 o 
   1   2   6     1377.24     1394.32     63.03 o 
   2   2   6      809.63      730.96     40.59 o 
   3   2   6     1405.92     1356.56     63.62 o 
   4   2   6     1764.67     1694.03     76.41 o 
   5   2   6     3426.93     3422.26    137.33 o 
   6   2   6     1992.02     2000.54    115.84 o 
   7   2   6       62.89      123.56     35.96 o 
   8   2   6      305.35      355.08     54.18 o 
   9   2   6        0.18      118.10    101.85 o 
  10   2   6      376.47      494.93    103.70 o 
  11   2   6      881.58      826.02    168.61 o 
  12   2   6      152.68      123.61     88.93 o 
 -17   3   6       17.26      105.00     84.83 o 
 -16   3   6        2.05       -6.95     59.64 o 
 -15   3   6       45.58      119.68     74.96 o 
 -14   3   6       15.15       28.28     34.58 o 
 -13   3   6        6.02       -8.40     29.09 o 
 -12   3   6       44.56       77.46     34.76 o 
 -11   3   6       76.43      147.03     34.93 o 
 -10   3   6       97.76      137.47     33.63 o 
  -9   3   6      356.40      360.09     41.33 o 
  -8   3   6       17.77       82.31     25.77 o 
  -7   3   6       39.75       90.87     23.23 o 
  -6   3   6      409.60      430.18     38.39 o 
  -5   3   6      204.82      170.17     23.93 o 
  -4   3   6      261.27      287.65     28.63 o 
  -3   3   6      933.48      954.40     47.45 o 
  -2   3   6      272.21      273.40     49.65 o 
  -1   3   6      214.99      233.26     24.07 o 
   0   3   6      452.11      445.33     32.47 o 
   1   3   6      253.41      270.17     25.64 o 
   2   3   6      744.74      690.68     37.98 o 
   3   3   6      799.04      802.99     58.31 o 
   4   3   6      176.78      192.81     42.51 o 
   5   3   6      346.64      365.77     64.56 o 
   6   3   6      398.36      394.35     71.17 o 
   7   3   6      160.54      190.25     62.17 o 
   8   3   6      270.33      334.96     83.73 o 
   9   3   6      370.19      354.13     85.73 o 
  10   3   6      123.98      160.35     70.70 o 
  11   3   6      122.50       93.89    117.22 o 
 -16   4   6      225.55       69.44     78.59 o 
 -15   4   6     1037.92      998.95    169.84 o 
 -14   4   6     2298.02     2268.77    206.64 o 
 -13   4   6     1358.70     1281.17    133.36 o 
 -12   4   6        0.22       40.08     31.21 o 
 -11   4   6       64.33       63.66     30.92 o 
 -10   4   6     1846.56     2033.65    200.68 o 
  -9   4   6     7679.40     7984.77    494.81 o 
  -8   4   6     4768.70     4995.87    232.69 o 
  -7   4   6      953.68     1020.94     67.65 o 
  -6   4   6      151.34      164.30     29.51 o 
  -5   4   6     1302.13     1439.52    144.51 o 
  -4   4   6     7234.94     7584.42    298.29 o 
  -3   4   6     7278.48     7312.11    267.49 o 
  -2   4   6     7051.98     7205.11    245.33 o 
  -1   4   6      916.16     1009.21     68.27 o 
   0   4   6      153.76      265.04     38.24 o 
   1   4   6     1956.30     2061.71    110.93 o 
   2   4   6     7711.30     7951.13    353.82 o 
   3   4   6     8073.72     7631.27    339.56 o 
   4   4   6     1235.02     1206.23    115.37 o 
   5   4   6      156.82      204.54     58.63 o 
   6   4   6      220.11      193.79     64.00 o 
   7   4   6     2783.92     2870.66    253.14 o 
   8   4   6     2685.84     2832.19    261.95 o 
   9   4   6     1200.98     1260.60    195.89 o 
  10   4   6      392.96      427.67    109.77 o 
 -15   5   6       10.84      -10.88     60.69 o 
 -14   5   6       21.77       16.12     43.48 o 
 -13   5   6       90.16       53.33     47.29 o 
 -12   5   6       46.11      149.64     45.48 o 
 -11   5   6        8.10        8.65     28.56 o 
 -10   5   6       16.61        3.21     35.10 o 
  -9   5   6       89.60      132.89     46.03 o 
  -8   5   6      281.49      269.82     61.71 o 
  -7   5   6      191.24      282.56     42.59 o 
  -6   5   6       88.29      145.09     39.04 o 
  -5   5   6      101.74      142.56     26.90 o 
  -4   5   6      264.17      350.20     58.31 o 
  -3   5   6      171.72      211.39     34.17 o 
  -2   5   6      299.86      296.44     47.73 o 
  -1   5   6      441.50      583.10     63.82 o 
   0   5   6      327.41      359.39     45.39 o 
   1   5   6      194.31      202.53     39.87 o 
   2   5   6      137.89      157.34     43.07 o 
   3   5   6      314.23      376.88     67.61 o 
   4   5   6      384.65      434.99     78.36 o 
   5   5   6      248.75      264.66     71.65 o 
   6   5   6      146.11      178.38     67.19 o 
   7   5   6      162.59      228.77     79.07 o 
   8   5   6      163.76      314.55     90.32 o 
   9   5   6       83.55      175.26     82.77 o 
 -13   6   6        2.05        7.63     41.42 o 
 -12   6   6      877.55      851.68    110.30 o 
 -11   6   6      765.91      819.37    105.65 o 
 -10   6   6       52.96      -24.09     33.72 o 
  -9   6   6      381.31      356.69     60.44 o 
  -8   6   6       57.74      113.96     42.60 o 
  -7   6   6      570.60      504.81     56.25 o 
  -6   6   6     1726.18     1706.16    140.92 o 
  -5   6   6      652.80      780.06     94.58 o 
  -4   6   6       13.72       60.41     40.48 o 
  -3   6   6       36.76       80.67     31.62 o 
  -2   6   6       44.38       56.94     37.71 o 
  -1   6   6      972.44     1050.88     84.64 o 
   0   6   6     1932.65     1910.21    121.45 o 
   1   6   6      370.28      403.62     52.60 o 
   2   6   6      102.06       93.66     49.30 o 
   3   6   6      258.95      325.50     71.66 o 
   4   6   6      204.45      253.39     71.13 o 
   5   6   6      928.55      944.34    135.41 o 
   6   6   6      607.39      578.99    110.40 o 
   7   6   6       23.13      -11.97     53.10 o 
   8   6   6       36.33       74.81     83.96 o 
 -11   7   6       35.93        6.07     70.96 o 
 -10   7   6       40.75       34.31     51.30 o 
  -9   7   6        8.40       -9.92     35.83 o 
  -8   7   6        5.07      -10.86     38.96 o 
  -7   7   6       22.13       11.92     37.81 o 
  -6   7   6       48.48       92.88     51.02 o 
  -5   7   6      122.61      320.24     86.20 o 
  -4   7   6       18.86      131.15     72.01 o 
  -3   7   6        4.49       24.02     40.72 o 
  -2   7   6       55.91      127.05     51.52 o 
  -1   7   6       29.14      -35.53     36.33 o 
   0   7   6       48.74       54.31     34.94 o 
   1   7   6      219.79      193.80     56.46 o 
   2   7   6      126.79      231.80     65.90 o 
   3   7   6        6.10      -26.79     41.65 o 
   4   7   6       34.69       94.55     63.74 o 
   5   7   6       59.96       68.26     60.16 o 
   6   7   6      112.20      110.84     72.03 o 
  -8   8   6     1049.14      721.27    185.63 o 
  -7   8   6      195.98      273.75    131.92 o 
  -6   8   6       47.14       52.92     48.11 o 
  -5   8   6      296.02      331.36     79.98 o 
  -4   8   6     1152.17     1246.49    151.40 o 
  -3   8   6     1494.73     1694.14    182.18 o 
  -2   8   6     1300.97     1438.81    147.91 o 
  -1   8   6      161.34      200.30     79.90 o 
   0   8   6       40.65       54.81     61.18 o 
   1   8   6      368.39      342.34    100.53 o 
   2   8   6     1261.18     1223.56    183.50 o 
 -17   1   7       35.45       32.50     71.57 o 
 -16   1   7      158.38      160.51     66.74 o 
 -15   1   7     1141.94      912.42    123.19 o 
 -14   1   7      470.70      443.81     84.02 o 
 -13   1   7       27.97        2.50     35.02 o 
 -12   1   7      497.04      397.30     69.01 o 
 -11   1   7       28.31       53.66     40.44 o 
 -10   1   7     1000.97     1022.82     99.23 o 
  -9   1   7     1838.12     1847.91    131.41 o 
  -8   1   7     1908.90     2067.98    135.31 o 
  -7   1   7      727.57      709.96     67.58 o 
  -6   1   7      829.04      801.84     43.20 o 
  -5   1   7      346.52      374.19     35.12 o 
  -4   1   7     4150.01     4213.77    154.67 o 
  -3   1   7     3310.89     3144.85     95.66 o 
  -2   1   7       20.17       13.79     12.48 o 
  -1   1   7      850.17      832.77     39.53 o 
   0   1   7       70.98      156.68     37.05 o 
   1   1   7     2633.89     2786.00    117.07 o 
   2   1   7     1314.42     1346.11     74.42 o 
   3   1   7     1156.27     1200.22     75.54 o 
   4   1   7       10.30      -22.03     22.03 o 
   5   1   7      536.27      522.20     56.91 o 
   6   1   7       35.54       71.34     36.77 o 
   7   1   7      958.74      801.49     87.26 o 
   8   1   7     1396.53     1287.50    130.62 o 
   9   1   7       41.08       93.38     71.45 o 
  10   1   7      103.60       85.18     74.62 o 
  11   1   7       94.97      123.11     93.37 o 
 -17   2   7        7.88       62.75    100.43 o 
 -16   2   7        2.24       43.35     70.84 o 
 -15   2   7       18.14       57.39     48.91 o 
 -14   2   7        2.38       27.15     41.18 o 
 -13   2   7       16.11       73.40     56.46 o 
 -12   2   7       18.20       22.07     39.31 o 
 -11   2   7       24.44       32.68     42.78 o 
 -10   2   7        2.02       38.48     35.75 o 
  -9   2   7       18.31       25.67     25.84 o 
  -8   2   7        0.43      -19.62     19.62 o 
  -7   2   7        5.47      -19.13     20.94 o 
  -6   2   7       38.89       55.35     47.05 o 
  -5   2   7       63.21       85.13     22.97 o 
  -4   2   7        2.18       60.97     19.04 o 
  -3   2   7       57.66       85.12     19.84 o 
  -2   2   7        1.37       30.74     16.22 o 
  -1   2   7        9.06       29.76     18.79 o 
   0   2   7       63.35       68.92     29.06 o 
   1   2   7       18.64       -9.78     17.00 o 
   2   2   7       12.29       -8.49     17.28 o 
   3   2   7        9.32        5.47     16.51 o 
   4   2   7        6.50        2.46     18.83 o 
   5   2   7        0.13       36.53     22.53 o 
   6   2   7        9.12       64.55     31.59 o 
   7   2   7       16.95      -41.48     42.77 o 
   8   2   7        1.92       54.67     50.15 o 
   9   2   7       18.23       25.30     50.25 o 
  10   2   7        5.30      -24.49     65.38 o 
 -16   3   7      281.42      257.34    106.80 o 
 -15   3   7     1342.81     1202.76    187.99 o 
 -14   3   7      361.38      498.06     90.12 o 
 -13   3   7        2.00      -48.16     48.16 o 
 -12   3   7       75.79       -3.27     38.85 o 
 -11   3   7       70.19      138.08     43.48 o 
 -10   3   7     1571.75     1661.56    106.89 o 
  -9   3   7     2406.30     2493.58    131.71 o 
  -8   3   7     1358.51     1262.04    134.86 o 
  -7   3   7      146.72      136.71     38.10 o 
  -6   3   7      150.91      120.53     29.55 o 
  -5   3   7      412.92      423.91     38.90 o 
  -4   3   7     5553.07     5672.89    226.90 o 
  -3   3   7     3792.96     3930.50    162.67 o 
  -2   3   7        3.41        8.63     25.90 o 
  -1   3   7      171.17      199.51     28.01 o 
   0   3   7        3.25       20.98     20.85 o 
   1   3   7     2310.14     2234.79    114.85 o 
   2   3   7     2403.46     2301.89    126.73 o 
   3   3   7     1339.78     1217.83     86.10 o 
   4   3   7        3.15       22.66     25.92 o 
   5   3   7      132.30      185.45     56.82 o 
   6   3   7       59.08       83.82     51.28 o 
   7   3   7      899.87      986.12    134.51 o 
   8   3   7     1807.51     1767.71    204.61 o 
   9   3   7       75.43       88.46     68.22 o 
  10   3   7       70.00       40.59     71.56 o 
 -15   4   7       78.16       77.11     76.93 o 
 -14   4   7       60.37        0.20     99.97 o 
 -13   4   7        0.42       70.70     52.20 o 
 -12   4   7        0.06       45.98     49.93 o 
 -11   4   7        4.11       13.99     39.35 o 
 -10   4   7       45.12       88.26     35.35 o 
  -9   4   7       96.43       73.20     31.44 o 
  -8   4   7       86.56       48.07     27.75 o 
  -7   4   7       15.29       43.79     23.94 o 
  -6   4   7        0.48      -15.78     21.67 o 
  -5   4   7        0.80      -10.30     20.48 o 
  -4   4   7       31.02       49.47     21.82 o 
  -3   4   7      251.32      230.88     33.10 o 
  -2   4   7       67.46       22.11     25.52 o 
  -1   4   7        0.50       33.71     27.90 o 
   0   4   7        8.64       -6.74     22.72 o 
   1   4   7        3.61       68.37     42.60 o 
   2   4   7       17.54       24.69     25.88 o 
   3   4   7       34.39       24.67     27.07 o 
   4   4   7       27.14       74.07     55.57 o 
   5   4   7        0.02        5.37     40.40 o 
   6   4   7        2.93       43.25     50.97 o 
   7   4   7       22.40       82.22     60.39 o 
   8   4   7        0.79       48.58     61.75 o 
   9   4   7       24.57       38.96     59.72 o 
 -14   5   7       11.66      142.31    106.90 o 
 -13   5   7       78.19       86.83    147.53 o 
 -12   5   7      218.65      263.02     54.18 o 
 -11   5   7       41.97       15.72     36.72 o 
 -10   5   7      433.98      364.50     58.17 o 
  -9   5   7      681.23      559.20     67.10 o 
  -8   5   7       62.85       49.48     30.47 o 
  -7   5   7      474.83      497.20     61.78 o 
  -6   5   7      511.20      581.26     52.91 o 
  -5   5   7        2.93       60.57     38.56 o 
  -4   5   7     2071.84     2094.32    154.70 o 
  -3   5   7     1058.35     1124.58    101.29 o 
  -2   5   7      317.96      308.91     56.15 o 
  -1   5   7      520.34      552.83     63.81 o 
   0   5   7      159.46      189.72     41.12 o 
   1   5   7      471.73      572.38     74.00 o 
   2   5   7     1023.79     1053.75     85.57 o 
   3   5   7      266.14      372.84    105.49 o 
   4   5   7      147.35      173.40     60.13 o 
   5   5   7      249.99      238.60     70.86 o 
   6   5   7       13.98       56.82     59.57 o 
   7   5   7      254.95      208.06     82.64 o 
   8   5   7      893.54      737.36    142.53 o 
 -12   6   7       26.38      -32.89     77.21 o 
 -11   6   7        8.51       47.47     61.15 o 
 -10   6   7        1.90      -43.56     43.56 o 
  -9   6   7        0.62      -47.40     47.40 o 
  -8   6   7        1.06      127.60     57.25 o 
  -7   6   7        9.76       11.53     51.60 o 
  -6   6   7       21.90      116.94     69.11 o 
  -5   6   7       37.83       29.39     38.60 o 
  -4   6   7        9.57       -2.93     65.43 o 
  -3   6   7       36.25       27.11     37.73 o 
  -2   6   7        0.03       28.43     37.71 o 
  -1   6   7       36.70      -18.99     33.45 o 
   0   6   7       19.78      -21.04     30.78 o 
   1   6   7        0.27       -9.99     35.82 o 
   2   6   7        0.02       49.46     49.04 o 
   3   6   7        2.04       43.61     51.48 o 
   4   6   7        2.54      -20.11     53.84 o 
   5   6   7        0.64      -37.92     56.83 o 
   6   6   7        0.07      -27.28     60.57 o 
 -10   7   7      669.60      747.54    133.30 o 
  -9   7   7      868.54      863.50    120.94 o 
  -8   7   7      370.36      369.87     82.84 o 
  -7   7   7        0.26      -49.69     49.69 o 
  -6   7   7        0.70      -41.96     49.12 o 
  -5   7   7      239.48      351.44     79.36 o 
  -4   7   7     1828.41     2047.68    192.53 o 
  -3   7   7     1179.28     1312.15    140.19 o 
  -2   7   7       20.90       13.25     36.92 o 
  -1   7   7        6.14       24.72     37.60 o 
   0   7   7       22.30      146.54    145.19 o 
   1   7   7      768.16      819.20    158.30 o 
   2   7   7     1021.54     1190.54    166.99 o 
   3   7   7      400.33      425.45    114.93 o 
  -4   8   7       12.56        3.96     52.25 o 
  -3   8   7       63.92      181.75    140.75 o 
 -16   0   8      553.89      531.13    160.77 o 
 -15   0   8      654.24      534.66    144.78 o 
 -14   0   8       33.39       96.42     75.35 o 
 -13   0   8      248.29      239.69     88.53 o 
 -12   0   8      164.32      332.30     98.57 o 
 -11   0   8      244.37      349.97     96.97 o 
 -10   0   8     3354.45     3233.89    320.74 o 
  -9   0   8     1046.50      972.56    145.25 o 
  -8   0   8       94.25       84.96     88.81 o 
  -7   0   8      304.82      361.00     76.39 o 
  -6   0   8       12.74       -0.68     34.43 o 
  -5   0   8     2113.22     2112.06    193.20 o 
  -4   0   8     4315.88     4324.22    327.62 o 
  -3   0   8      935.33      854.33     60.41 o 
  -2   0   8      190.10      226.65     53.42 o 
  -1   0   8      240.32      401.86     43.94 o 
   0   0   8       88.22      180.90     34.06 o 
   1   0   8     3331.75     3019.09    211.70 o 
   2   0   8     3947.18     3877.28    239.12 o 
   3   0   8       34.35       40.08     64.37 o 
   4   0   8      155.95      312.67     78.61 o 
   5   0   8        9.29       28.23     38.55 o 
   6   0   8      670.62      732.82    100.43 o 
   7   0   8     1486.26     1329.46    475.10 o 
   8   0   8      734.28      654.19    144.47 o 
   9   0   8        9.01       14.24    125.53 o 
 -16   1   8       75.88       83.99     63.24 o 
 -15   1   8      161.09       94.72     58.58 o 
 -14   1   8      203.14      270.33     69.72 o 
 -13   1   8      193.47      168.00     58.79 o 
 -12   1   8      346.33      342.12     68.27 o 
 -11   1   8      435.33      473.44     75.61 o 
 -10   1   8      413.85      487.60     74.31 o 
  -9   1   8      709.01      839.79     89.70 o 
  -8   1   8      870.14      947.58     92.36 o 
  -7   1   8      740.09      767.88     77.65 o 
  -6   1   8     1034.19     1042.29     88.80 o 
  -5   1   8     1014.07      982.25     82.84 o 
  -4   1   8     1004.42      978.74     59.56 o 
  -3   1   8     1462.07     1532.52     79.64 o 
  -2   1   8     1372.78     1283.98     55.83 o 
  -1   1   8     1086.44     1069.00     57.47 o 
   0   1   8     1282.21     1246.71     73.75 o 
   1   1   8     1049.02     1045.49     65.11 o 
   2   1   8      856.66      909.87     61.27 o 
   3   1   8     1140.05     1201.70     79.15 o 
   4   1   8      897.99      910.79     69.36 o 
   5   1   8      682.79      672.94     72.00 o 
   6   1   8      634.62      639.73     91.95 o 
   7   1   8      391.36      328.90     71.18 o 
   8   1   8      355.88      275.16     92.05 o 
   9   1   8      370.70      457.59    116.43 o 
 -16   2   8      461.42      321.07    121.74 o 
 -15   2   8      656.50      656.95    151.58 o 
 -14   2   8       95.93       56.51     51.67 o 
 -13   2   8      210.03      279.22     71.60 o 
 -12   2   8       95.20       51.65     46.05 o 
 -11   2   8      270.20      319.50     67.57 o 
 -10   2   8     2453.97     2434.08    184.25 o 
  -9   2   8      982.80      934.44     95.67 o 
  -8   2   8       51.60       53.17     35.04 o 
  -7   2   8      405.54      560.26     75.09 o 
  -6   2   8        6.45       42.05     22.24 o 
  -5   2   8     1494.28     1502.74     77.66 o 
  -4   2   8     2358.36     2434.70    115.06 o 
  -3   2   8      699.06      709.03     66.11 o 
  -2   2   8      311.01      243.37     33.11 o 
  -1   2   8      562.70      525.68     43.59 o 
   0   2   8       19.43       79.40     28.13 o 
   1   2   8     1831.66     1957.09    149.82 o 
   2   2   8     1954.30     1979.57     96.41 o 
   3   2   8        3.91      -19.32     21.84 o 
   4   2   8      479.84      382.26     44.18 o 
   5   2   8      171.45      141.24     57.66 o 
   6   2   8      311.17      378.81     80.53 o 
   7   2   8      628.88      647.50    104.72 o 
   8   2   8      194.86      152.76     89.12 o 
   9   2   8       23.64      128.88    102.70 o 
 -15   3   8       92.43      125.26     88.67 o 
 -14   3   8      153.08      258.65     78.00 o 
 -13   3   8      326.29      242.64     75.59 o 
 -12   3   8      221.51      270.83     68.96 o 
 -11   3   8      319.45      358.58     69.36 o 
 -10   3   8      715.99      830.60     97.49 o 
  -9   3   8      464.97      449.46     85.92 o 
  -8   3   8      466.97      471.58     48.94 o 
  -7   3   8      919.19      918.44     71.91 o 
  -6   3   8      672.65      745.73     75.32 o 
  -5   3   8     1100.57     1140.23     70.33 o 
  -4   3   8     1291.82     1277.16     79.48 o 
  -3   3   8      667.38      632.98     64.85 o 
  -2   3   8      891.30      869.41     62.04 o 
  -1   3   8     1219.42     1213.96     73.09 o 
   0   3   8      764.73      760.86     55.80 o 
   1   3   8     1067.90     1160.00     86.19 o 
   2   3   8     1240.28     1098.85     83.18 o 
   3   3   8      492.06      429.04     57.25 o 
   4   3   8      569.57      521.35     82.15 o 
   5   3   8      558.57      646.26     96.91 o 
   6   3   8      403.66      483.30     96.31 o 
   7   3   8      588.15      619.22    120.88 o 
   8   3   8      347.54      491.23    115.72 o 
 -14   4   8       91.87      159.51     86.05 o 
 -13   4   8      205.94      206.31     68.89 o 
 -12   4   8       74.67       81.30     51.67 o 
 -11   4   8      161.78      218.82     65.47 o 
 -10   4   8     1055.41     1056.39    118.21 o 
  -9   4   8      656.94      762.29     70.57 o 
  -8   4   8        5.84        0.17     21.02 o 
  -7   4   8      292.19      327.61     44.09 o 
  -6   4   8       12.48       56.68     27.23 o 
  -5   4   8     1057.19     1020.44     72.04 o 
  -4   4   8     1116.75     1110.84    100.21 o 
  -3   4   8      738.66      729.54     75.06 o 
  -2   4   8       51.54      104.61     36.81 o 
  -1   4   8      191.17      203.59     47.42 o 
   0   4   8      210.02      272.30     47.88 o 
   1   4   8     1502.16     1531.31    107.49 o 
   2   4   8     1359.84     1309.64    113.14 o 
   3   4   8       67.15       29.92     36.64 o 
   4   4   8      100.11      126.49     72.10 o 
   5   4   8        4.63       62.70     50.46 o 
   6   4   8      675.18      712.25    123.02 o 
   7   4   8      696.17      710.90    130.43 o 
 -13   5   8       95.21      223.39     94.84 o 
 -12   5   8      218.93      171.35    109.13 o 
 -11   5   8      214.38      294.38     72.84 o 
 -10   5   8      120.17       66.96     44.36 o 
  -9   5   8      201.83      208.86     48.41 o 
  -8   5   8      336.10      322.44     50.80 o 
  -7   5   8      394.79      396.78     63.60 o 
  -6   5   8      523.90      595.72    122.63 o 
  -5   5   8      308.91      352.45     67.62 o 
  -4   5   8      395.84      536.59     79.61 o 
  -3   5   8      541.40      655.09     79.67 o 
  -2   5   8      433.44      501.39     71.75 o 
  -1   5   8      498.48      524.52     67.84 o 
   0   5   8      602.51      585.49     75.79 o 
   1   5   8      409.07      444.12     67.57 o 
   2   5   8      269.06      368.88     87.97 o 
   3   5   8      404.87      428.56    106.94 o 
   4   5   8      332.53      420.88     89.56 o 
   5   5   8      350.47      357.30     89.29 o 
   6   5   8      250.96      292.79    158.85 o 
 -11   6   8      132.20       14.83     54.79 o 
 -10   6   8      575.80      511.27    124.82 o 
  -9   6   8      415.10      511.87     83.75 o 
  -8   6   8        3.41      -33.05     41.81 o 
  -7   6   8       97.86      121.79     54.40 o 
  -6   6   8       12.15       28.29     40.61 o 
  -5   6   8      517.92      575.57     92.27 o 
  -4   6   8      491.72      572.18     83.09 o 
  -3   6   8      284.35      346.81     69.58 o 
  -2   6   8       25.52       28.04     42.15 o 
  -1   6   8      104.81       79.16     43.31 o 
   0   6   8       57.84       38.85     51.63 o 
   1   6   8      517.90      585.26    115.66 o 
   2   6   8      427.70      616.62    117.60 o 
   3   6   8        3.24       -4.88     53.01 o 
  -7   7   8      126.15       97.66     55.32 o 
  -6   7   8      176.19      149.89     61.54 o 
  -5   7   8      306.49      376.00     84.90 o 
  -4   7   8      258.21      310.78     78.71 o 
  -3   7   8      383.19      336.35     77.25 o 
  -2   7   8      359.54      316.37     92.06 o 
  -1   7   8      195.16      288.04     90.24 o 
   0   7   8      205.26      193.39     83.08 o 
 -15   1   9      188.69      230.42     79.41 o 
 -14   1   9        7.27      -23.85     47.81 o 
 -13   1   9      136.13      142.54     63.39 o 
 -12   1   9        2.91       -5.75     37.15 o 
 -11   1   9      793.19      826.53    104.99 o 
 -10   1   9      920.21     1169.48    123.17 o 
  -9   1   9      118.58      168.50     52.27 o 
  -8   1   9      127.89       98.02     44.14 o 
  -7   1   9      136.11      175.67     49.32 o 
  -6   1   9      294.69      365.31     58.82 o 
  -5   1   9     1695.75     1684.21    130.68 o 
  -4   1   9     1013.02      926.43     92.14 o 
  -3   1   9        0.15       13.79     29.03 o 
  -2   1   9      288.37      313.10     41.26 o 
  -1   1   9        3.02       61.14     26.26 o 
   0   1   9      859.59      866.25     65.84 o 
   1   1   9     1581.73     1643.15    110.58 o 
   2   1   9      287.74      316.98     42.38 o 
   3   1   9       87.58      115.13     35.71 o 
   4   1   9      109.63      106.94     37.20 o 
   5   1   9       48.89       73.70     54.41 o 
   6   1   9      705.77      666.98    128.91 o 
   7   1   9      563.51      677.63    155.68 o 
 -15   2   9       56.20       90.26     62.20 o 
 -14   2   9        7.75      -40.96     53.62 o 
 -13   2   9        0.22      -37.14     49.45 o 
 -12   2   9       28.10      105.40     54.39 o 
 -11   2   9        0.43       34.86     39.82 o 
 -10   2   9        6.90        5.92     35.07 o 
  -9   2   9      170.22      132.19     53.10 o 
  -8   2   9        6.66      -28.22     42.54 o 
  -7   2   9        1.60       11.30     32.78 o 
  -6   2   9       53.50      113.55     41.30 o 
  -5   2   9        2.15       72.87     39.14 o 
  -4   2   9       28.89       56.53     25.68 o 
  -3   2   9      150.69      195.53     46.21 o 
  -2   2   9        2.31        2.13     21.28 o 
  -1   2   9       14.47       17.64     21.44 o 
   0   2   9       43.83       87.42     28.76 o 
   1   2   9       14.14       -0.64     21.13 o 
   2   2   9       21.28       45.26     32.80 o 
   3   2   9       77.69       82.05     36.44 o 
   4   2   9        0.18        5.71     38.24 o 
   5   2   9       16.09      -14.95     46.42 o 
   6   2   9        4.71      -31.11     50.74 o 
 -14   3   9        7.99      -36.46     55.08 o 
 -13   3   9       99.22       80.07     58.99 o 
 -12   3   9        2.70      122.86     57.73 o 
 -11   3   9      681.64      693.47     97.77 o 
 -10   3   9      869.29     1004.32    114.87 o 
  -9   3   9      136.38      238.77     60.87 o 
  -8   3   9       86.64      166.14     51.64 o 
  -7   3   9      118.73      148.50     45.84 o 
  -6   3   9      198.79      243.11     53.17 o 
  -5   3   9     1466.35     1540.79    119.49 o 
  -4   3   9      966.49      998.52     74.78 o 
  -3   3   9        5.20       41.88     26.06 o 
  -2   3   9      204.39      197.59     42.41 o 
  -1   3   9       10.91      -23.13     29.02 o 
   0   3   9      621.33      630.35     71.44 o 
   1   3   9     1240.31     1279.77    108.65 o 
   2   3   9      269.33      276.79     51.64 o 
   3   3   9       35.74       77.56     48.20 o 
   4   3   9       82.19       40.42     47.45 o 
   5   3   9       16.40      -11.21     45.22 o 
   6   3   9      451.71      457.95    118.47 o 
 -13   4   9       47.78       75.37     56.89 o 
 -12   4   9       15.17       95.27     56.63 o 
 -11   4   9       38.71       78.87     53.47 o 
 -10   4   9       18.83       -5.37     36.43 o 
  -9   4   9        5.77       92.31     50.89 o 
  -8   4   9       37.76       76.51     44.26 o 
  -7   4   9       75.96       38.34     66.73 o 
  -6   4   9       29.25       10.76     24.69 o 
  -5   4   9       81.32       69.06     36.22 o 
  -4   4   9        7.58       43.06     34.53 o 
  -3   4   9        0.47       -6.21     31.44 o 
  -2   4   9       51.52      177.08     48.30 o 
  -1   4   9       39.18       76.17     40.48 o 
   0   4   9       15.80        0.71     37.53 o 
   1   4   9       79.37       87.60     42.11 o 
   2   4   9        5.23       -9.76     43.73 o 
   3   4   9        0.90        4.98    121.65 o 
   4   4   9       23.07      -43.22     54.59 o 
   5   4   9        5.31       -7.94     67.45 o 
 -11   5   9      333.45      372.40    113.50 o 
 -10   5   9      510.93      421.94    108.83 o 
  -9   5   9       78.08      106.68     75.70 o 
  -8   5   9       94.69       25.84     60.00 o 
  -7   5   9      114.46      130.14     69.18 o 
  -6   5   9       71.91       37.03     38.36 o 
  -5   5   9      714.89      751.01    155.64 o 
  -4   5   9      606.65      628.71     89.05 o 
  -3   5   9        7.88       15.28     36.20 o 
  -2   5   9      180.62      177.39     96.60 o 
  -1   5   9       21.21      -31.11     38.59 o 
   0   5   9      317.18      308.58     81.49 o 
   1   5   9      659.31      645.71    112.13 o 
   2   5   9      203.15      241.39     82.22 o 
   3   5   9        6.87       45.20     55.48 o 
  -8   6   9       60.83       66.70     76.14 o 
  -7   6   9       31.58       48.66     78.27 o 
  -6   6   9       25.53       15.24     56.39 o 
  -5   6   9      101.62      122.36     57.20 o 
  -4   6   9      142.51       91.04     52.02 o 
  -3   6   9       61.30      127.83     72.15 o 
  -2   6   9       56.98      140.65    111.24 o 
  -1   6   9       23.46       31.53     89.29 o 
   0   6   9       27.31       95.69     65.53 o 
 -14   0  10      342.15      315.21    126.63 o 
 -13   0  10      202.82       55.49     71.89 o 
 -12   0  10        4.98       52.73     72.24 o 
 -11   0  10       78.84      123.12     80.47 o 
 -10   0  10      222.18      162.79     84.56 o 
  -9   0  10      163.54      200.50     85.71 o 
  -8   0  10     1320.95     1525.39    204.90 o 
  -7   0  10      270.26      345.97     98.51 o 
  -6   0  10       49.57       44.27     56.61 o 
  -5   0  10      243.04      290.83     86.33 o 
  -4   0  10        5.55       41.44     55.83 o 
  -3   0  10      775.09      746.37    131.03 o 
  -2   0  10     1222.09     1272.51    172.57 o 
  -1   0  10       37.38       44.50     54.45 o 
   0   0  10       40.91       59.07     55.18 o 
   1   0  10        0.76       -1.68     44.15 o 
   2   0  10       27.02       -5.52     41.12 o 
   3   0  10      799.04      717.97    121.74 o 
   4   0  10      485.24      545.79    161.76 o 
 -14   1  10       13.07        6.47     92.53 o 
 -13   1  10        9.37       19.91     49.99 o 
 -12   1  10       15.31       80.58     53.32 o 
 -11   1  10       64.62       60.42     60.43 o 
 -10   1  10       25.46       61.91     46.20 o 
  -9   1  10       14.76      -15.55     37.56 o 
  -8   1  10       38.26       49.39     40.07 o 
  -7   1  10       13.36       69.68     63.84 o 
  -6   1  10       36.26       36.64     38.81 o 
  -5   1  10       89.98       81.60     42.43 o 
  -4   1  10       31.03       88.87     53.63 o 
  -3   1  10       23.21       11.06     31.01 o 
  -2   1  10       24.76       36.65     34.97 o 
  -1   1  10        6.14      -25.53     48.72 o 
   0   1  10       36.14        6.59     30.62 o 
   1   1  10       55.13       55.07     30.23 o 
   2   1  10        9.00       18.47     28.08 o 
   3   1  10       11.95       -9.51     40.40 o 
   4   1  10        6.65       99.05     68.87 o 
 -13   2  10       12.65       32.02     50.29 o 
 -12   2  10      441.18      456.34     92.46 o 
 -11   2  10      997.06      925.72    124.99 o 
 -10   2  10     1313.34     1350.62    137.33 o 
  -9   2  10      180.01      243.82     61.35 o 
  -8   2  10        6.68       53.94     56.92 o 
  -7   2  10      235.81      216.00     56.44 o 
  -6   2  10     1598.37     1550.32    136.19 o 
  -5   2  10     2596.05     2826.01    199.33 o 
  -4   2  10      968.81      904.91     99.42 o 
  -3   2  10       94.24       68.84     38.97 o 
  -2   2  10       46.41       22.09     36.47 o 
  -1   2  10      922.50      896.02     92.80 o 
   0   2  10     1877.71     1716.55    129.96 o 
   1   2  10     1457.45     1404.96    148.73 o 
   2   2  10      741.26      635.15     75.52 o 
   3   2  10       32.17      -34.72     66.11 o 
   4   2  10      122.36      193.62     82.78 o 
 -12   3  10       17.30       33.92     52.52 o 
 -11   3  10        2.97       48.14     51.67 o 
 -10   3  10        8.76       42.49     49.00 o 
  -9   3  10       45.86       -3.28     43.29 o 
  -8   3  10       23.49       17.69     36.35 o 
  -7   3  10       64.69       50.55     39.15 o 
  -6   3  10       19.69       42.47     39.70 o 
  -5   3  10        2.57        3.40     33.14 o 
  -4   3  10       11.47      105.50     55.48 o 
  -3   3  10       38.24       -9.73     44.48 o 
  -2   3  10       40.64      -21.37     47.37 o 
  -1   3  10       60.24       25.64     38.13 o 
   0   3  10        2.74      -24.06     35.78 o 
   1   3  10        3.58       -7.80     43.43 o 
   2   3  10       12.37       -8.06     38.27 o 
   3   3  10       10.03       50.85     50.95 o 
 -11   4  10      110.94      187.37    114.93 o 
 -10   4  10       39.49       27.76     62.62 o 
  -9   4  10      168.75      324.78    103.21 o 
  -8   4  10      485.74      453.97    116.11 o 
  -7   4  10      199.09      283.85     90.45 o 
  -6   4  10       44.37       63.27     61.10 o 
  -5   4  10      262.76      361.29     93.41 o 
  -4   4  10       76.44      118.85     60.49 o 
  -3   4  10      542.16      498.86    103.11 o 
  -2   4  10      437.62      444.97     94.80 o 
  -1   4  10       52.63      169.48     89.08 o 
   0   4  10       58.26       94.73     57.07 o 
   1   4  10       27.04       78.12     57.46 o 
  -8   5  10       13.38       24.38     91.72 o 
  -7   5  10       17.89       57.19     96.90 o 
  -6   5  10       32.49       54.88     85.30 o 
  -5   5  10       77.14       17.09     55.76 o 
  -4   5  10       75.79       28.94     53.71 o 
  -3   5  10       15.20       28.49     55.04 o 
  -2   5  10        4.46       63.03     79.81 o 
 -11   1  11      553.04      536.13     94.73 o 
 -10   1  11        4.99      130.25     94.76 o 
  -9   1  11       19.74       22.26     46.86 o 
  -8   1  11       15.91       10.82     40.35 o 
  -7   1  11      128.42      201.88     96.94 o 
  -6   1  11      657.51      736.94     96.48 o 
  -5   1  11      451.10      512.97     81.86 o 
  -4   1  11        3.61       92.49     55.50 o 
  -3   1  11      109.99      160.07     55.75 o 
  -2   1  11        3.30       30.88     50.47 o 
  -1   1  11      207.26      295.68     80.70 o 
   0   1  11     1208.91     1271.58    162.40 o 
   1   1  11      100.15       76.71     52.70 o 
 -10   2  11        0.18      -31.38     51.41 o 
  -9   2  11        0.75       -4.75     38.00 o 
  -8   2  11        0.06       86.56     51.83 o 
  -7   2  11        0.04      -47.94     47.94 o 
  -6   2  11        2.01      -39.59     42.13 o 
  -5   2  11        1.47       56.93     46.47 o 
  -4   2  11        2.57       38.58     51.98 o 
  -3   2  11        2.34       25.35     52.40 o 
  -2   2  11        0.75       37.31     55.66 o 
  -1   2  11        0.08        9.10     46.38 o 
   0   2  11        0.77       27.94     47.23 o 
  -9   3  11       80.51       46.93    128.60 o 
  -8   3  11       68.94      225.30    149.34 o 
  -7   3  11       63.50      105.59     70.18 o 
  -6   3  11      181.22      152.04     73.84 o 
  -5   3  11      182.87      249.99    129.23 o 
  -4   3  11        4.38       16.28     61.34 o 
  -3   3  11      237.18      254.51     84.53 o 
  -2   3  11       26.49       89.30     59.48 o 
  -1   3  11      113.17      226.15    165.97 o 
                                                 
